# Supplementary material for: Automated Behavioral Experiments in Mice Reveal Periodic Cycles of Task Engagement within Circadian Rhythms
Source: eNeuro. 2019 Sep 17;6(5):ENEURO.0121-19.2019. doi: 10.1523/ENEURO.0121-19.2019 (PMC6775758; doi:10.1523/ENEURO.0121-19.2019)
Supplement: Extended Data 1 — ToneBox.zip contains a manual with parts lists and comprehensive step-by-step instructions for assembly and operation of the ToneBox system. We also provide models for 3D printing and PCB manufacturing, as well as software for system operation and data analysis. Download Extended Data 1, ZIP file. [file sup_enu-eN-MNT-0121-19-s02.zip › ToneBox-master/VolumeConversion.m]

function out = VolumeConversion(in,direction,Microphone)
% VolumeConversion converts between SPL [dB] and Voltage

switch Microphone
    case 'BK4944A'
        dBSPL0 = 94;
        V0 = 0.0814; % Measurements in Volts based on 100x amplification: 94 dB SPL = 1 Pa. BK4944A measures at 0.000814 V/Pa.
        
    case 'ANL9401'
        dBSPL0 = 94;
        V0 = 1; % Measurements in Volts based on default amplification gain: 94 dB SPL = 1 Pa. ANL9401 measures at 1 V/Pa.
        
    otherwise
        error('Microphone not tested yet.');
        
end

if strcmp(direction,'dB2V')
    out = V0*10.^((in-dBSPL0)/20);
    
elseif strcmp(direction,'V2dB')
    out = dBSPL0 + 20*log10(in/V0);
    
else
    error('Not a valid conversion!');
    
end
