# Supplementary material for: Automated Behavioral Experiments in Mice Reveal Periodic Cycles of Task Engagement within Circadian Rhythms
Source: eNeuro. 2019 Sep 17;6(5):ENEURO.0121-19.2019. doi: 10.1523/ENEURO.0121-19.2019 (PMC6775758; doi:10.1523/ENEURO.0121-19.2019)
Supplement: Extended Data 1 — ToneBox.zip contains a manual with parts lists and comprehensive step-by-step instructions for assembly and operation of the ToneBox system. We also provide models for 3D printing and PCB manufacturing, as well as software for system operation and data analysis. Download Extended Data 1, ZIP file. [file sup_enu-eN-MNT-0121-19-s02.zip › ToneBox-master/roundTo.m]

function roundedNumber = roundTo(number,nPlaces)
%ROUNDTO rounds a number to n places
% SYNOPSIS: roundedNumber = roundTo(number,nPlaces)
% IN: number : the number to be rounded. Can also be an array
% nPlaces: How many places to round to. E.g. 3 will round the number to the 3rd place
% OUT: roundedNumber: number rounded to nth place
%%%%%%%%%%%%%%%%%%%%%%%%%%

% check input
if nargin < 2 || isempty(nPlaces)
error('please supply two nonempty input arguments')
end

% make multiplier
mult = 10^nPlaces;

% round
roundedNumber = round(number*mult)./mult;
