# Supplementary material for: Automated Behavioral Experiments in Mice Reveal Periodic Cycles of Task Engagement within Circadian Rhythms
Source: eNeuro. 2019 Sep 17;6(5):ENEURO.0121-19.2019. doi: 10.1523/ENEURO.0121-19.2019 (PMC6775758; doi:10.1523/ENEURO.0121-19.2019)
Supplement: Extended Data 1 — ToneBox.zip contains a manual with parts lists and comprehensive step-by-step instructions for assembly and operation of the ToneBox system. We also provide models for 3D printing and PCB manufacturing, as well as software for system operation and data analysis. Download Extended Data 1, ZIP file. [file sup_enu-eN-MNT-0121-19-s02.zip › ToneBox-master/IOCalibrationFilter.m]

function stimWhite = IOCalibrationFilter(stim, WhiteningSpec, mic)
global HW globalparams
if size(stim,1)<size(stim,2)
    stim=stim';
end;
stimSpec = fft(stim,length(WhiteningSpec));
stimSpecPhase = angle(stimSpec);
stimSpecdB=VolumeConversion(abs(stimSpec),'V2dB',mic);
WhiteningSpecdB=VolumeConversion(WhiteningSpec,'V2dB',mic);
stimSpecdBWhite = stimSpecdB + WhiteningSpecdB;
stimSpecWhite = VolumeConversion(stimSpecdBWhite,'dB2V',mic);
stimSpecWhite = stimSpecWhite.*exp(j.*stimSpecPhase);
stimWhite  = real(ifft(stimSpecWhite));
stimWhite = stimWhite(1:length(stim));

   
