# Supplementary material for: Automated Behavioral Experiments in Mice Reveal Periodic Cycles of Task Engagement within Circadian Rhythms
Source: eNeuro. 2019 Sep 17;6(5):ENEURO.0121-19.2019. doi: 10.1523/ENEURO.0121-19.2019 (PMC6775758; doi:10.1523/ENEURO.0121-19.2019)
Supplement: Extended Data 1 — ToneBox.zip contains a manual with parts lists and comprehensive step-by-step instructions for assembly and operation of the ToneBox system. We also provide models for 3D printing and PCB manufacturing, as well as software for system operation and data analysis. Download Extended Data 1, ZIP file. [file sup_enu-eN-MNT-0121-19-s02.zip › ToneBox-master/ToneBoxGui.m]

function varargout = ToneBoxGui(varargin)

% TONEBOXGUI MATLAB code for ToneBoxGui.fig
%      TONEBOXGUI, by itself, creates a new TONEBOXGUI or raises the existing
%      singleton*.
%
%      H = TONEBOXGUI returns the handle to a new TONEBOXGUI or the handle to
%      the existing singleton*.
%
%      TONEBOXGUI('CALLBACK',hObject,eventData,handles,...) calls the local
%      function named CALLBACK in TONEBOXGUI.M with the given input arguments.
%
%      TONEBOXGUI('Property','Value',...) creates a new TONEBOXGUI or raises the
%      existing singleton*.  Starting from the left, property value pairs are
%      applied to the GUI before ToneBoxGui_OpeningFcn gets called.  An
%      unrecognized property name or invalid value makes property application
%      stop.  All inputs are passed to ToneBoxGui_OpeningFcn via varargin.
%
%      *See GUI Options on GUIDE's Tools menu.  Choose "GUI allows only one
%      instance to run (singleton)".
%
% See also: GUIDE, GUIDATA, GUIHANDLES

% Edit the above text to modify the response to help ToneBoxGui

% Last Modified by GUIDE v2.5 08-Nov-2018 12:25:05


% Begin initialization code - DO NOT EDIT
gui_Singleton = 0;
gui_State = struct('gui_Name',       mfilename, ...
                   'gui_Singleton',  gui_Singleton, ...
                   'gui_OpeningFcn', @ToneBoxGui_OpeningFcn, ...
                   'gui_OutputFcn',  @ToneBoxGui_OutputFcn, ...
                   'gui_LayoutFcn',  [] , ...
                   'gui_Callback',   []);
if nargin && ischar(varargin{1})
    gui_State.gui_Callback = str2func(varargin{1});
end

if nargout
    [varargout{1:nargout}] = gui_mainfcn(gui_State, varargin{:});
else
    gui_mainfcn(gui_State, varargin{:});
end
% End initialization code - DO NOT EDIT

% --- Executes just before ToneBoxGui is made visible.
function ToneBoxGui_OpeningFcn(hObject, eventdata, handles, varargin)

% makes sure that 16 batch jobs can run at once
myCluster = parcluster('local');
myCluster.NumWorkers = 16;

%deletes all previous batch jobs that might have been left in the job
%manager, if a batch job does not get stopped properly from the ToneBoxGui 
%then the failed job might stay in the job monitor and they need to be
%deleted
x = myCluster.findJob;
delete(x);

% sets a variable to be used in graphing and stopping devices
handles.Stop = 0;

%sets file path to the current file that Matlab has open
fileLocation = pwd;
set(handles.fileLocation,'String',fileLocation);

%sets the target and nontarget tone selections to be empty
handles.target = [];
handles.nontarget = [];

%logs selected and running devices
handles.onDevices = {};

% disables the actions involving IP address
set(handles.scanIP,'Enable','off')
set(handles.lowerLimit,'Enable','off')
set(handles.upperLimit,'Enable','off')
set(handles.piSelection,'Enable','off')

% disables calibration, water test, sound test, and previous parameters 
% buttons because no devices are yet available
set(handles.speakerCalibration,'Enable','off');
set(handles.waterTest,'Enable','off');
set(handles.testSound,'Enable','off');
set(handles.previousParams,'Enable','off');

%disables the "Set Params", "Start", "Stop", and "Set Params" buttons
set(handles.startButton,'Enable','off')
set(handles.setParams,'Enable','off')
set(handles.stopButton,'Enable','off')

%disables the "Pause All". The "Resume All" button is also disabled as well
%as hidden
set(handles.pauseButton,'Enable','off')
set(handles.resumeButton,'Enable','off','Visible','off')

% hides and disables terminate button
set(handles.terminateButton,'visible','off','Enable','off')

%disables the phase selection drop down menu
set(handles.phaseSelection,'Enable','off');

%disables all the checkboxes for the target tones
set(handles.tone1,'Enable','off')
set(handles.tone2,'Enable','off')
set(handles.tone3,'Enable','off')
set(handles.tone4,'Enable','off')
set(handles.tone5,'Enable','off')
set(handles.tone6,'Enable','off')
set(handles.tone7,'Enable','off')
set(handles.tone8,'Enable','off')
set(handles.tone9,'Enable','off')
set(handles.tone10,'Enable','off')
set(handles.tone11,'Enable','off')
set(handles.tone12,'Enable','off')

%disables all the checkboxes for the nontarget tones
set(handles.toneNT1,'Enable','off')
set(handles.toneNT2,'Enable','off')
set(handles.toneNT3,'Enable','off')
set(handles.toneNT4,'Enable','off')
set(handles.toneNT5,'Enable','off')
set(handles.toneNT6,'Enable','off')
set(handles.toneNT7,'Enable','off')
set(handles.toneNT8,'Enable','off')
set(handles.toneNT9,'Enable','off')
set(handles.toneNT10,'Enable','off')
set(handles.toneNT11,'Enable','off')
set(handles.toneNT12,'Enable','off')

%disables option for silent trials
set(handles.silentTrials,'Enable','off')

%disables all checkboxes for level selection
set(handles.level1,'Enable','off')
set(handles.level2,'Enable','off')
set(handles.level3,'Enable','off')
set(handles.level4,'Enable','off')
set(handles.level5,'Enable','off')
set(handles.level6,'Enable','off')
set(handles.level7,'Enable','off')

% Choose default command line output for ToneBoxGui (provided by gui code)
handles.output = hObject;

% Update handles structure (provided by gui code)
guidata(hObject, handles);

% UIWAIT makes ToneBoxGui wait for user response (see UIRESUME)
% uiwait(handles.figure1);

% Create tab group for graphing data from different devices, in this
% instance there are 16 tabs
% Names for tabs will be changed later once devices are running, the tab 
% names while align with the IDs of the devices
handles.tgroup=uitabgroup('Parent',handles.GraphPanel,'TabLocation','left');
handles.tab1 = uitab('Parent', handles.tgroup, 'Title', 'Pi1');
handles.tab2 = uitab('Parent', handles.tgroup, 'Title', 'Pi2');
handles.tab3 = uitab('Parent', handles.tgroup, 'Title', 'Pi3');
handles.tab4 = uitab('Parent', handles.tgroup, 'Title', 'Pi4');
handles.tab5 = uitab('Parent', handles.tgroup, 'Title', 'Pi5');
handles.tab6 = uitab('Parent', handles.tgroup, 'Title', 'Pi6');
handles.tab7 = uitab('Parent', handles.tgroup, 'Title', 'Pi7');
handles.tab8 = uitab('Parent', handles.tgroup, 'Title', 'Pi8');
handles.tab9 = uitab('Parent', handles.tgroup, 'Title', 'Pi9');
handles.tab10 = uitab('Parent', handles.tgroup, 'Title', 'Pi10');
handles.tab11 = uitab('Parent', handles.tgroup, 'Title', 'Pi11');
handles.tab12 = uitab('Parent', handles.tgroup, 'Title', 'Pi12');
handles.tab13 = uitab('Parent', handles.tgroup, 'Title', 'Pi13');
handles.tab14 = uitab('Parent', handles.tgroup, 'Title', 'Pi14');
handles.tab15 = uitab('Parent', handles.tgroup, 'Title', 'Pi15');
handles.tab16 = uitab('Parent', handles.tgroup, 'Title', 'Pi16');

% this vector is used later to rename the tabs based on the devices that
% are currently running and logging data
handles.AllTabs = [handles.tab1;handles.tab2;handles.tab3;handles.tab4;...
    handles.tab5;handles.tab6;handles.tab7;handles.tab8;handles.tab9;...
    handles.tab10;handles.tab11;handles.tab12;handles.tab13;handles.tab14;...
    handles.tab15;handles.tab16];

% Panels were added to the gui using the guide application provided by
% matlab. Then the tabs made previously using uicontrol commands were
% designated as the parents for the panels, so each tab has a panel inside
% so that parameters for each device can be displayed in the different tabs
set(handles.Pi1,'Parent',handles.tab1);
set(handles.Pi2,'Parent',handles.tab2);
set(handles.Pi3,'Parent',handles.tab3);
set(handles.Pi4,'Parent',handles.tab4);
set(handles.Pi5,'Parent',handles.tab5);
set(handles.Pi6,'Parent',handles.tab6);
set(handles.Pi7,'Parent',handles.tab7);
set(handles.Pi8,'Parent',handles.tab8);
set(handles.Pi9,'Parent',handles.tab9);
set(handles.Pi10,'Parent',handles.tab10);
set(handles.Pi11,'Parent',handles.tab11);
set(handles.Pi12,'Parent',handles.tab12);
set(handles.Pi13,'Parent',handles.tab13);
set(handles.Pi14,'Parent',handles.tab14);
set(handles.Pi15,'Parent',handles.tab15);
set(handles.Pi16,'Parent',handles.tab16);

% Text boxes that show which target tones were selected were
% placed inside the panels
set(handles.targetText1,'Parent',handles.Pi1,'visible','off');
set(handles.targetText2,'Parent',handles.Pi2,'visible','off');
set(handles.targetText3,'Parent',handles.Pi3,'visible','off');
set(handles.targetText4,'Parent',handles.Pi4,'visible','off');
set(handles.targetText5,'Parent',handles.Pi5,'visible','off');
set(handles.targetText6,'Parent',handles.Pi6,'visible','off');
set(handles.targetText7,'Parent',handles.Pi7,'visible','off');
set(handles.targetText8,'Parent',handles.Pi8,'visible','off');
set(handles.targetText9,'Parent',handles.Pi9,'visible','off');
set(handles.targetText10,'Parent',handles.Pi10,'visible','off');
set(handles.targetText11,'Parent',handles.Pi11,'visible','off');
set(handles.targetText12,'Parent',handles.Pi12,'visible','off');
set(handles.targetText13,'Parent',handles.Pi13,'visible','off');
set(handles.targetText14,'Parent',handles.Pi14,'visible','off');
set(handles.targetText15,'Parent',handles.Pi15,'visible','off');
set(handles.targetText16,'Parent',handles.Pi16,'visible','off');

% Text boxes that show which nontarget tones were selected were
% placed inside the panels
set(handles.nontargetText1,'Parent',handles.Pi1,'visible','off');
set(handles.nontargetText2,'Parent',handles.Pi2,'visible','off');
set(handles.nontargetText3,'Parent',handles.Pi3,'visible','off');
set(handles.nontargetText4,'Parent',handles.Pi4,'visible','off');
set(handles.nontargetText5,'Parent',handles.Pi5,'visible','off');
set(handles.nontargetText6,'Parent',handles.Pi6,'visible','off');
set(handles.nontargetText7,'Parent',handles.Pi7,'visible','off');
set(handles.nontargetText8,'Parent',handles.Pi8,'visible','off');
set(handles.nontargetText9,'Parent',handles.Pi9,'visible','off');
set(handles.nontargetText10,'Parent',handles.Pi10,'visible','off');
set(handles.nontargetText11,'Parent',handles.Pi11,'visible','off');
set(handles.nontargetText12,'Parent',handles.Pi12,'visible','off');
set(handles.nontargetText13,'Parent',handles.Pi13,'visible','off');
set(handles.nontargetText14,'Parent',handles.Pi14,'visible','off');
set(handles.nontargetText15,'Parent',handles.Pi15,'visible','off');
set(handles.nontargetText16,'Parent',handles.Pi16,'visible','off');

% Text boxes that show which phase were
% placed inside the panels
set(handles.phaseText1,'Parent',handles.Pi1,'visible','off');
set(handles.phaseText2,'Parent',handles.Pi2,'visible','off');
set(handles.phaseText3,'Parent',handles.Pi3,'visible','off');
set(handles.phaseText4,'Parent',handles.Pi4,'visible','off');
set(handles.phaseText5,'Parent',handles.Pi5,'visible','off');
set(handles.phaseText6,'Parent',handles.Pi6,'visible','off');
set(handles.phaseText7,'Parent',handles.Pi7,'visible','off');
set(handles.phaseText8,'Parent',handles.Pi8,'visible','off');
set(handles.phaseText9,'Parent',handles.Pi9,'visible','off');
set(handles.phaseText10,'Parent',handles.Pi10,'visible','off');
set(handles.phaseText11,'Parent',handles.Pi11,'visible','off');
set(handles.phaseText12,'Parent',handles.Pi12,'visible','off');
set(handles.phaseText13,'Parent',handles.Pi13,'visible','off');
set(handles.phaseText14,'Parent',handles.Pi14,'visible','off');
set(handles.phaseText15,'Parent',handles.Pi15,'visible','off');
set(handles.phaseText16,'Parent',handles.Pi16,'visible','off');


% Repositions each panel to same location as panel 1 so that they all align
set(handles.Pi2,'position',get(handles.Pi1,'position'));
set(handles.Pi3,'position',get(handles.Pi1,'position'));
set(handles.Pi4,'position',get(handles.Pi1,'position'));
set(handles.Pi5,'position',get(handles.Pi1,'position'));
set(handles.Pi6,'position',get(handles.Pi1,'position'));
set(handles.Pi7,'position',get(handles.Pi1,'position'));
set(handles.Pi8,'position',get(handles.Pi1,'position'));
set(handles.Pi9,'position',get(handles.Pi1,'position'));
set(handles.Pi10,'position',get(handles.Pi1,'position'));
set(handles.Pi11,'position',get(handles.Pi1,'position'));
set(handles.Pi12,'position',get(handles.Pi1,'position'));
set(handles.Pi13,'position',get(handles.Pi1,'position'));
set(handles.Pi14,'position',get(handles.Pi1,'position'));
set(handles.Pi15,'position',get(handles.Pi1,'position'));
set(handles.Pi16,'position',get(handles.Pi1,'position'));

% Repositions each target tones text box to same location so that they all align
set(handles.targetText2,'position',get(handles.targetText1,'position'));
set(handles.targetText3,'position',get(handles.targetText1,'position'));
set(handles.targetText4,'position',get(handles.targetText1,'position'));
set(handles.targetText5,'position',get(handles.targetText1,'position'));
set(handles.targetText6,'position',get(handles.targetText1,'position'));
set(handles.targetText7,'position',get(handles.targetText1,'position'));
set(handles.targetText8,'position',get(handles.targetText1,'position'));
set(handles.targetText9,'position',get(handles.targetText1,'position'));
set(handles.targetText10,'position',get(handles.targetText1,'position'));
set(handles.targetText11,'position',get(handles.targetText1,'position'));
set(handles.targetText12,'position',get(handles.targetText1,'position'));
set(handles.targetText13,'position',get(handles.targetText1,'position'));
set(handles.targetText14,'position',get(handles.targetText1,'position'));
set(handles.targetText15,'position',get(handles.targetText1,'position'));
set(handles.targetText16,'position',get(handles.targetText1,'position'));

% Repositions each nontarget tones text box to same location so that they all align
set(handles.nontargetText2,'position',get(handles.nontargetText1,'position'));
set(handles.nontargetText3,'position',get(handles.nontargetText1,'position'));
set(handles.nontargetText4,'position',get(handles.nontargetText1,'position'));
set(handles.nontargetText5,'position',get(handles.nontargetText1,'position'));
set(handles.nontargetText6,'position',get(handles.nontargetText1,'position'));
set(handles.nontargetText7,'position',get(handles.nontargetText1,'position'));
set(handles.nontargetText8,'position',get(handles.nontargetText1,'position'));
set(handles.nontargetText9,'position',get(handles.nontargetText1,'position'));
set(handles.nontargetText10,'position',get(handles.nontargetText1,'position'));
set(handles.nontargetText11,'position',get(handles.nontargetText1,'position'));
set(handles.nontargetText12,'position',get(handles.nontargetText1,'position'));
set(handles.nontargetText13,'position',get(handles.nontargetText1,'position'));
set(handles.nontargetText14,'position',get(handles.nontargetText1,'position'));
set(handles.nontargetText15,'position',get(handles.nontargetText1,'position'));
set(handles.nontargetText16,'position',get(handles.nontargetText1,'position'));

% Repositions each phase text box to same location so that they all align
set(handles.phaseText2,'position',get(handles.phaseText1,'position'));
set(handles.phaseText3,'position',get(handles.phaseText1,'position'));
set(handles.phaseText4,'position',get(handles.phaseText1,'position'));
set(handles.phaseText5,'position',get(handles.phaseText1,'position'));
set(handles.phaseText6,'position',get(handles.phaseText1,'position'));
set(handles.phaseText7,'position',get(handles.phaseText1,'position'));
set(handles.phaseText8,'position',get(handles.phaseText1,'position'));
set(handles.phaseText9,'position',get(handles.phaseText1,'position'));
set(handles.phaseText10,'position',get(handles.phaseText1,'position'));
set(handles.phaseText11,'position',get(handles.phaseText1,'position'));
set(handles.phaseText12,'position',get(handles.phaseText1,'position'));
set(handles.phaseText13,'position',get(handles.phaseText1,'position'));
set(handles.phaseText14,'position',get(handles.phaseText1,'position'));
set(handles.phaseText15,'position',get(handles.phaseText1,'position'));
set(handles.phaseText16,'position',get(handles.phaseText1,'position'));

% this vector is used later to display the target tones that were selected
% in the correct tab
handles.targetDisplay = [handles.targetText1;handles.targetText2;...
    handles.targetText3;handles.targetText4;handles.targetText5;...
    handles.targetText6;handles.targetText7;handles.targetText8;...
    handles.targetText9;handles.targetText10;handles.targetText11;...
    handles.targetText12;handles.targetText13;handles.targetText14;...
    handles.targetText15;handles.targetText16];

% this vector is used later to display the nontarget tones that were selected
% in the correct tab
handles.nontargetDisplay = [handles.nontargetText1;handles.nontargetText2;...
    handles.nontargetText3;handles.nontargetText4;handles.nontargetText5;...
    handles.nontargetText6;handles.nontargetText7;handles.nontargetText8;...
    handles.nontargetText9;handles.nontargetText10;handles.nontargetText11;...
    handles.nontargetText12;handles.nontargetText13;handles.nontargetText14;...
    handles.nontargetText15;handles.nontargetText16];

% this vector is used later to display the phase selected for each device
handles.phaseDisplay = [handles.phaseText1;handles.phaseText2;...
    handles.phaseText3;handles.phaseText4;handles.phaseText5;...
    handles.phaseText6;handles.phaseText7;handles.phaseText8;...
    handles.phaseText9;handles.phaseText10;handles.phaseText11;...
    handles.phaseText12;handles.phaseText13;handles.phaseText14;...
    handles.phaseText15;handles.phaseText16];

% allows the variables defined in this function to be used in other functions
guidata(hObject,handles)

% --- Outputs from this function are returned to the command line.
function varargout = ToneBoxGui_OutputFcn(hObject, eventdata, handles) 
% varargout  cell array for returning output args (see VARARGOUT);
% hObject    handle to figure
% eventdata  reserved - to be defined in a future version of MATLAB
% handles    structure with handles and user data (see GUIDATA)

% Get default command line output from handles structure
varargout{1} = handles.output;


%file location is the textbox that you type the file path into
function fileLocation_Callback(hObject, eventdata, handles)

function fileLocation_CreateFcn(hObject, eventdata, handles)

if ispc && isequal(get(hObject,'BackgroundColor'), get(0,'defaultUicontrolBackgroundColor'))
    set(hObject,'BackgroundColor','white');
end


% --- Executes on button press in filePath. Saves file path entered into the file location text box
function filePath_Callback(hObject, eventdata, handles)

% checks to see if file path is valid, if not then a warning message pops
% up
checkPath1 = exist(handles.fileLocation.String);
if checkPath1 == 0
    popup = msgbox('Invalid file path');
else
    
    % checks to see if a Devices folder already exists in this location
    checkPath2 = exist([handles.fileLocation.String '\Devices']);
    checkPath3 = exist([handles.fileLocation.String 'Devices']);
    
    % if the folder doesn't exist then a dialogue box opens and asks user if
    % this is the correct file path, if so then a new Devices folder will
    % be made at that locaiton, if not then the user will input a new
    % filepath
    if checkPath2 == 0 && checkPath3 == 0
        answer = questdlg('A Devices folder does not yet exist in this location. Is this the correct file path?',...
            'File Path','Yes, make new Devices folder','No, change file path','Yes, make new Devices folder');
        switch answer
            case 'Yes, make new Devices folder'
                mkdir([handles.fileLocation.String '\Devices\'])
            case 'No, change file path'
                
        end
    end
end

%saves the devices folder
handles.devicesFolder = [handles.fileLocation.String '\Devices\'];

% changes variable name so it can be saved and passed to the batch job as
% an argument
devicesFolder = handles.devicesFolder;

% enables the actions involving IP address scanning and selection
set(handles.scanIP,'Enable','on')
set(handles.lowerLimit,'Enable','on')
set(handles.upperLimit,'Enable','on')
set(handles.piSelection,'Enable','on')

% allows the variables defined in this function to be used in other functions
guidata(hObject,handles);

% these lower and upper limits set the range for scanning IP addresses, the
% default is set from 0 to 255 which is the maximum range
function lowerLimit_Callback(hObject, eventdata, handles)

% --- Executes during object creation, after setting all properties.
function lowerLimit_CreateFcn(hObject, eventdata, handles)

if ispc && isequal(get(hObject,'BackgroundColor'), get(0,'defaultUicontrolBackgroundColor'))
    set(hObject,'BackgroundColor','white');
end

function upperLimit_Callback(hObject, eventdata, handles)

% --- Executes during object creation, after setting all properties.
function upperLimit_CreateFcn(hObject, eventdata, handles)

if ispc && isequal(get(hObject,'BackgroundColor'), get(0,'defaultUicontrolBackgroundColor'))
    set(hObject,'BackgroundColor','white');
end


% --- Executes on button press in scanIP. Scans IP addresses on the same
% wireless router, finds IP addresses associated with Raspberry Pi devices,
% finds the hostnames of each Raspberry Pi, then lists the hostnames with
% the associated IP addresses in a drop down menu
function scanIP_Callback(hObject, eventdata, handles)

% sets home directory to look for IP scanning program
homedir = handles.fileLocation.String;
if exist([homedir '\tempIP.csv']) == 1
    delete([homedir '\tempIP.csv'])
end
% finds the IP address of the network so that an appropriate IP range can
% be selected
[status,cmdout] = system('ipconfig | findstr /i "ipv4"');
Sepcmdout=strsep(cmdout,':');
IPs=strsep(Sepcmdout{2},'.');
IP1 = num2str(IPs{1});
IP2 = num2str(IPs{2});
IP3 = num2str(IPs{3});


%IPrange is set from gui, lowest value is 0 and highest value is 255
IPrange{1}= [IP1,'.',IP2,'.',IP3,'.',handles.lowerLimit.String];
IPrange{2}= [IP1,'.',IP2,'.',IP3,'.',handles.upperLimit.String];

%tells the IPScan program to scan in the specified range and saves the
%information into a temporary file
system(['ipscan -s -q -f:range ' IPrange{1} ' ' IPrange{2} ' -o ' homedir '\tempIP.csv']);

%goes through each IP address to find ones that had a connection to a
%raspberry pi, this loop is searching for MACVendor names that include the
%word "Raspberry" to indentify the pi devices
IP=0;
while ~IP
    IP=exist([homedir '\tempIP.csv']);
end
M = readtable([homedir '\tempIP.csv']);
delete([homedir '\tempIP.csv'])
IP = M.IP;
MACVendor = M.MACVendor;
handles.Devices={};
for i = 1:length(IP)
    if ~isempty(strfind(MACVendor{i},'Raspberry'))
        handles.Devices = [handles.Devices; {num2str(IP{i})}];
    end
end

% creates cell of hostnames to list available raspberry pi devices
handles.cageID = {};
for k = 1:size(handles.Devices)
    rpi = raspi(char(handles.Devices(k,:)),'tonebox','thirstymouse');
    handles.cageID = [handles.cageID; char(strip({system(rpi,'hostname')}))];
end

% concatenates hostnames with IP addresses to be listed in a drop down menu
handles.piSelection.String = {char(strcat(string(handles.cageID),'_',string(handles.Devices)))};

% allows the variables defined in this function to be used in other functions
guidata(hObject,handles);


% --- Executes on selection change in piSelection, when a device is
% selected that pi will be connected to matlab so the variable rpi can be
% saved to the parameters file
function piSelection_Callback(hObject, eventdata, handles)
% sets initial variables to be empty
rpi = [];
handles.rpi = [];

% finds selected string from drop down menu
handles.piChoice = get(hObject, 'Value');

% saves choice for parameters file
piChoice = handles.piChoice;

% gets the IP address for the device selection and turns it into a
% character string to be used in the raspi connection function
pibox = char(handles.Devices(handles.piChoice));

% gets the hostname for the selected device and turns it into a character
% string to be saved in the parameters file
cageID = char(handles.cageID(handles.piChoice));

% sets file path for where parameters will be saved
handles.filename = [handles.devicesFolder 'PiParams.mat'];

% connects selected raspberry pi to matlab
rpi = raspi(pibox);

% saves variables to parameters file
save(handles.filename,'pibox','cageID','piChoice','rpi');

% reassigns variable so that the connection information can be transferred
% between gui operations
handles.rpi = rpi;

% deletes local variable which was saved to the parameters file
clear rpi;

% once the pi is successfully connected, "Phase Selection" drop down menu,
% "Test Water" button, "Test Sound" button, "Previous Params" button, 
% and "Speaker Calibration" button become available. this will only occur
% if the device is not already running
checkPi = find(strcmp(char(handles.onDevices),cageID));
if checkPi > 0
    set(handles.speakerCalibration,'Enable','off');
    set(handles.waterTest,'Enable','off');
    set(handles.testSound,'Enable','off');
    set(handles.previousParams,'Enable','off');
    set(handles.phaseSelection,'Enable','off');
    delete(handles.rpi)
else
    set(handles.speakerCalibration,'Enable','on');
    set(handles.waterTest,'Enable','on');
    set(handles.testSound,'Enable','on')
    set(handles.previousParams,'Enable','on');
    set(handles.phaseSelection,'Enable','on');
    set(handles.scanIP,'Enable','off');
    set(handles.upperLimit,'Enable','off');
    set(handles.lowerLimit,'Enable','off');
end

% allows the variables defined in this function to be used in other functions
guidata(hObject,handles);


% --- Executes during object creation, after setting all properties.
function piSelection_CreateFcn(hObject, eventdata, handles)

if ispc && isequal(get(hObject,'BackgroundColor'), get(0,'defaultUicontrolBackgroundColor'))
    set(hObject,'BackgroundColor','white');
end

% --- Executes on selection change in phaseSelection, selects the phase
% that will be run
function phaseSelection_Callback(hObject, eventdata, handles)

%checks the string of the hObject's current value
str = get(hObject, 'String');
val = get(hObject, 'Value');
switch str{val};

case 'Training Phase:'
    % No phase has been selected so all the buttons and boxes remain
    % disabled
    handles.phaseChoice = 0;
    set(handles.startButton,'Enable','off');
    set(handles.setParams,'Enable','off');
    set(handles.tone1,'Enable','off');
    set(handles.tone2,'Enable','off');
    set(handles.tone3,'Enable','off');
    set(handles.tone4,'Enable','off');
    set(handles.tone5,'Enable','off');
    set(handles.tone6,'Enable','off');
    set(handles.tone7,'Enable','off');
    set(handles.tone8,'Enable','off');
    set(handles.tone9,'Enable','off');
    set(handles.tone10,'Enable','off');
    set(handles.tone11,'Enable','off');
    set(handles.tone12,'Enable','off');
    set(handles.toneNT1,'Enable','off');
    set(handles.toneNT2,'Enable','off');
    set(handles.toneNT3,'Enable','off');
    set(handles.toneNT4,'Enable','off');
    set(handles.toneNT5,'Enable','off');
    set(handles.toneNT6,'Enable','off');
    set(handles.toneNT7,'Enable','off');
    set(handles.toneNT8,'Enable','off');
    set(handles.toneNT9,'Enable','off');
    set(handles.toneNT10,'Enable','off');
    set(handles.toneNT11,'Enable','off');
    set(handles.toneNT12,'Enable','off');
    set(handles.tone1, 'Value', 0);
    set(handles.tone2, 'Value', 0);
    set(handles.tone3, 'Value', 0);
    set(handles.tone4, 'Value', 0);
    set(handles.tone5, 'Value', 0);
    set(handles.tone6, 'Value', 0);
    set(handles.tone7, 'Value', 0);
    set(handles.tone8, 'Value', 0);
    set(handles.tone9, 'Value', 0);
    set(handles.tone10, 'Value', 0);
    set(handles.tone11, 'Value', 0);
    set(handles.tone12, 'Value', 0);
    set(handles.toneNT1, 'Value', 0);
    set(handles.toneNT2, 'Value', 0);
    set(handles.toneNT3, 'Value', 0);
    set(handles.toneNT4, 'Value', 0);
    set(handles.toneNT5, 'Value', 0);
    set(handles.toneNT6, 'Value', 0);
    set(handles.toneNT7, 'Value', 0);
    set(handles.toneNT8, 'Value', 0);
    set(handles.toneNT9, 'Value', 0);
    set(handles.toneNT10, 'Value', 0);
    set(handles.toneNT11, 'Value', 0);
    set(handles.toneNT12, 'Value', 0);
    
    %disables options to select tone levels
    set(handles.level1,'Enable','off')
    set(handles.level2,'Enable','off')
    set(handles.level3,'Enable','off')
    set(handles.level4,'Enable','off')
    set(handles.level5,'Enable','off')
    set(handles.level6,'Enable','off')
    set(handles.level7,'Enable','off')
    set(handles.level1,'Value',0)
    set(handles.level2,'Value',0)
    set(handles.level3,'Value',0)
    set(handles.level4,'Value',0)
    set(handles.level5,'Value',0)
    set(handles.level6,'Value',0)
    set(handles.level7,'Value',0)
    
    %disables silent trials option
    set(handles.silentTrials,'Enable','off')
    set(handles.silentTrials,'Value',0)
    
case 'Habituation'
    handles.phaseChoice = 1;
    
    % "Set Params" button is enabled
    set(handles.setParams,'Enable','on');
    
    % This phase does not require sound so all the sound options remain
    % disabled
    set(handles.startButton,'Enable','off');
    set(handles.tone1,'Enable','off');
    set(handles.tone2,'Enable','off');
    set(handles.tone3,'Enable','off');
    set(handles.tone4,'Enable','off');
    set(handles.tone5,'Enable','off');
    set(handles.tone6,'Enable','off');
    set(handles.tone7,'Enable','off');
    set(handles.tone8,'Enable','off');
    set(handles.tone9,'Enable','off');
    set(handles.tone10,'Enable','off');
    set(handles.tone11,'Enable','off');
    set(handles.tone12,'Enable','off');
    set(handles.toneNT1,'Enable','off');
    set(handles.toneNT2,'Enable','off');
    set(handles.toneNT3,'Enable','off');
    set(handles.toneNT4,'Enable','off');
    set(handles.toneNT5,'Enable','off');
    set(handles.toneNT6,'Enable','off');
    set(handles.toneNT7,'Enable','off');
    set(handles.toneNT8,'Enable','off');
    set(handles.toneNT9,'Enable','off');
    set(handles.toneNT10,'Enable','off');
    set(handles.toneNT11,'Enable','off');
    set(handles.toneNT12,'Enable','off');
    set(handles.tone1, 'Value', 0);
    set(handles.tone2, 'Value', 0);
    set(handles.tone3, 'Value', 0);
    set(handles.tone4, 'Value', 0);
    set(handles.tone5, 'Value', 0);
    set(handles.tone6, 'Value', 0);
    set(handles.tone7, 'Value', 0);
    set(handles.tone8, 'Value', 0);
    set(handles.tone9, 'Value', 0);
    set(handles.tone10, 'Value', 0);
    set(handles.tone11, 'Value', 0);
    set(handles.tone12, 'Value', 0);
    set(handles.toneNT1, 'Value', 0);
    set(handles.toneNT2, 'Value', 0);
    set(handles.toneNT3, 'Value', 0);
    set(handles.toneNT4, 'Value', 0);
    set(handles.toneNT5, 'Value', 0);
    set(handles.toneNT6, 'Value', 0);
    set(handles.toneNT7, 'Value', 0);
    set(handles.toneNT8, 'Value', 0);
    set(handles.toneNT9, 'Value', 0);
    set(handles.toneNT10, 'Value', 0);
    set(handles.toneNT11, 'Value', 0);
    set(handles.toneNT12, 'Value', 0);
    
    %disables options to select tone levels
    set(handles.level1,'Enable','off')
    set(handles.level2,'Enable','off')
    set(handles.level3,'Enable','off')
    set(handles.level4,'Enable','off')
    set(handles.level5,'Enable','off')
    set(handles.level6,'Enable','off')
    set(handles.level7,'Enable','off')
    set(handles.level1,'Value',0)
    set(handles.level2,'Value',0)
    set(handles.level3,'Value',0)
    set(handles.level4,'Value',0)
    set(handles.level5,'Value',0)
    set(handles.level6,'Value',0)
    set(handles.level7,'Value',0)
    
    %disables silent trials option
    set(handles.silentTrials,'Enable','off')
    set(handles.silentTrials,'Value',0)
    
case 'Shaping'
    handles.phaseChoice = 2;
    
    % "Set Params" button is enabled
    set(handles.setParams,'Enable','on');
    
    % Target tone checkboxes are enabled
    set(handles.tone1,'Enable','on');
    set(handles.tone2,'Enable','on');
    set(handles.tone3,'Enable','on');
    set(handles.tone4,'Enable','on');
    set(handles.tone5,'Enable','on');
    set(handles.tone6,'Enable','on');
    set(handles.tone7,'Enable','on');
    set(handles.tone8,'Enable','on');
    set(handles.tone9,'Enable','on');
    set(handles.tone10,'Enable','on');
    set(handles.tone11,'Enable','on');
    set(handles.tone12,'Enable','on');
    
    % Nontarget tone checkboxes remain disabled because shaping does not
    % use them
    set(handles.toneNT1,'Enable','off');
    set(handles.toneNT2,'Enable','off');
    set(handles.toneNT3,'Enable','off');
    set(handles.toneNT4,'Enable','off');
    set(handles.toneNT5,'Enable','off');
    set(handles.toneNT6,'Enable','off');
    set(handles.toneNT7,'Enable','off');
    set(handles.toneNT8,'Enable','off');
    set(handles.toneNT9,'Enable','off');
    set(handles.toneNT10,'Enable','off');
    set(handles.toneNT11,'Enable','off');
    set(handles.toneNT12,'Enable','off');
    set(handles.toneNT1, 'Value', 0);
    set(handles.toneNT2, 'Value', 0);
    set(handles.toneNT3, 'Value', 0);
    set(handles.toneNT4, 'Value', 0);
    set(handles.toneNT5, 'Value', 0);
    set(handles.toneNT6, 'Value', 0);
    set(handles.toneNT7, 'Value', 0);
    set(handles.toneNT8, 'Value', 0);
    set(handles.toneNT9, 'Value', 0);
    set(handles.toneNT10, 'Value', 0);
    set(handles.toneNT11, 'Value', 0);
    set(handles.toneNT12, 'Value', 0);
    
    %disables options to select tone levels
    set(handles.level1,'Enable','off')
    set(handles.level2,'Enable','off')
    set(handles.level3,'Enable','off')
    set(handles.level4,'Enable','off')
    set(handles.level5,'Enable','off')
    set(handles.level6,'Enable','off')
    set(handles.level7,'Enable','off')
    set(handles.level1,'Value',0)
    set(handles.level2,'Value',0)
    set(handles.level3,'Value',0)
    set(handles.level4,'Value',0)
    set(handles.level5,'Value',0)
    set(handles.level6,'Value',0)
    set(handles.level7,'Value',0)
    
    %disables silent trials option
    set(handles.silentTrials,'Enable','off')
    set(handles.silentTrials,'Value',0)
    
case 'Detection'
    handles.phaseChoice = 3;
    
    % "Set Params" button is enabled
    set(handles.setParams,'Enable','on');
    
    % Target tone checkboxes are enabled
    set(handles.tone1,'Enable','on');
    set(handles.tone2,'Enable','on');
    set(handles.tone3,'Enable','on');
    set(handles.tone4,'Enable','on');
    set(handles.tone5,'Enable','on');
    set(handles.tone6,'Enable','on');
    set(handles.tone7,'Enable','on');
    set(handles.tone8,'Enable','on');
    set(handles.tone9,'Enable','on');
    set(handles.tone10,'Enable','on');
    set(handles.tone11,'Enable','on');
    set(handles.tone12,'Enable','on');
    
    %enables option to select tone level
    set(handles.level1,'Enable','on')
    set(handles.level2,'Enable','on')
    set(handles.level3,'Enable','on')
    set(handles.level4,'Enable','on')
    set(handles.level5,'Enable','on')
    set(handles.level6,'Enable','on')
    set(handles.level7,'Enable','on')
    
    %enables option for silent trials
    set(handles.silentTrials,'Enable','on')
    
    % Nontarget tone checkboxes remain disabled because detection does not
    % use them
    set(handles.toneNT1,'Enable','off');
    set(handles.toneNT2,'Enable','off');
    set(handles.toneNT3,'Enable','off');
    set(handles.toneNT4,'Enable','off');
    set(handles.toneNT5,'Enable','off');
    set(handles.toneNT6,'Enable','off');
    set(handles.toneNT7,'Enable','off');
    set(handles.toneNT8,'Enable','off');
    set(handles.toneNT9,'Enable','off');
    set(handles.toneNT10,'Enable','off');
    set(handles.toneNT11,'Enable','off');
    set(handles.toneNT12,'Enable','off');
    set(handles.toneNT1, 'Value', 0);
    set(handles.toneNT2, 'Value', 0);
    set(handles.toneNT3, 'Value', 0);
    set(handles.toneNT4, 'Value', 0);
    set(handles.toneNT5, 'Value', 0);
    set(handles.toneNT6, 'Value', 0);
    set(handles.toneNT7, 'Value', 0);
    set(handles.toneNT8, 'Value', 0);
    set(handles.toneNT8, 'Value', 0);
    set(handles.toneNT9, 'Value', 0);
    set(handles.toneNT10, 'Value', 0);
    set(handles.toneNT11, 'Value', 0);
    set(handles.toneNT12, 'Value', 0);
    
case 'Discrimination'
    handles.phaseChoice = 4;
    
    % "Set Params" button is enabled
    set(handles.setParams,'Enable','on');
    
    % Target tone checkboxes are enabled
    set(handles.tone1,'Enable','on')
    set(handles.tone2,'Enable','on')
    set(handles.tone3,'Enable','on')
    set(handles.tone4,'Enable','on')
    set(handles.tone5,'Enable','on')
    set(handles.tone6,'Enable','on')
    set(handles.tone7,'Enable','on')
    set(handles.tone8,'Enable','on')
    set(handles.tone9,'Enable','on');
    set(handles.tone10,'Enable','on');
    set(handles.tone11,'Enable','on');
    set(handles.tone12,'Enable','on');
    
    % Nonarget tone checkboxes are enabled
    set(handles.toneNT1,'Enable','on')
    set(handles.toneNT2,'Enable','on')
    set(handles.toneNT3,'Enable','on')
    set(handles.toneNT4,'Enable','on')
    set(handles.toneNT5,'Enable','on')
    set(handles.toneNT6,'Enable','on')
    set(handles.toneNT7,'Enable','on')
    set(handles.toneNT8,'Enable','on')
    set(handles.toneNT9,'Enable','on');
    set(handles.toneNT10,'Enable','on');
    set(handles.toneNT11,'Enable','on');
    set(handles.toneNT12,'Enable','on');
    
    %enables option to select tone level
    set(handles.level1,'Enable','on')
    set(handles.level2,'Enable','on')
    set(handles.level3,'Enable','on')
    set(handles.level4,'Enable','on')
    set(handles.level5,'Enable','on')
    set(handles.level6,'Enable','on')
    set(handles.level7,'Enable','on')
    
    %enables option for silent trials
    set(handles.silentTrials,'Enable','on')
end

% allows the variables defined in this function to be used in other functions
guidata(hObject,handles)

% --- Executes during object creation, after setting all properties.
function phaseSelection_CreateFcn(hObject, eventdata, handles)

if ispc && isequal(get(hObject,'BackgroundColor'), get(0,'defaultUicontrolBackgroundColor'))
    set(hObject,'BackgroundColor','white');
end

% If one tone is selected in the targets/nontargets tone box, then the same
% tone is disabled in the nontargets/targets tone box
function toneNT1_Callback(hObject, eventdata, handles)
set(handles.tone1, 'Value', 0);

function toneNT2_Callback(hObject, eventdata, handles)
set(handles.tone2, 'Value', 0);

function toneNT3_Callback(hObject, eventdata, handles)
set(handles.tone3, 'Value', 0);

function toneNT4_Callback(hObject, eventdata, handles)
set(handles.tone4, 'Value', 0);

function toneNT6_Callback(hObject, eventdata, handles)
set(handles.tone6, 'Value', 0);

function toneNT7_Callback(hObject, eventdata, handles)
set(handles.tone7, 'Value', 0);

function toneNT8_Callback(hObject, eventdata, handles)
set(handles.tone8, 'Value', 0);

function toneNT5_Callback(hObject, eventdata, handles)
set(handles.tone5, 'Value', 0);

function toneNT10_Callback(hObject, eventdata, handles)
set(handles.tone10, 'Value', 0);

function toneNT11_Callback(hObject, eventdata, handles)
set(handles.tone11, 'Value', 0);

function toneNT9_Callback(hObject, eventdata, handles)
set(handles.tone9, 'Value', 0);

function toneNT12_Callback(hObject, eventdata, handles)
set(handles.tone12, 'Value', 0);

function tone1_Callback(hObject, eventdata, handles)
set(handles.toneNT1, 'Value', 0);

function tone2_Callback(hObject, eventdata, handles)
set(handles.toneNT2, 'Value', 0);

function tone3_Callback(hObject, eventdata, handles)
set(handles.toneNT3, 'Value', 0);

function tone4_Callback(hObject, eventdata, handles)
set(handles.toneNT4, 'Value', 0);

function tone6_Callback(hObject, eventdata, handles)
set(handles.toneNT6, 'Value', 0);

function tone7_Callback(hObject, eventdata, handles)
set(handles.toneNT7, 'Value', 0);

function tone8_Callback(hObject, eventdata, handles)
set(handles.toneNT8, 'Value', 0);

function tone5_Callback(hObject, eventdata, handles)
set(handles.toneNT5, 'Value', 0);

function tone10_Callback(hObject, eventdata, handles)
set(handles.toneNT10, 'Value', 0);

function tone11_Callback(hObject, eventdata, handles)
set(handles.toneNT11, 'Value', 0);

function tone9_Callback(hObject, eventdata, handles)
set(handles.toneNT9, 'Value', 0);

function tone12_Callback(hObject, eventdata, handles)
set(handles.toneNT12, 'Value', 0);

%select levels that the tones will be played at
function level5_Callback(hObject, eventdata, handles)

function level6_Callback(hObject, eventdata, handles)

function level2_Callback(hObject, eventdata, handles)

function level7_Callback(hObject, eventdata, handles)

function level4_Callback(hObject, eventdata, handles)

function level3_Callback(hObject, eventdata, handles)

function level1_Callback(hObject, eventdata, handles)


%select whether silent trials will be present
function silentTrials_Callback(hObject, eventdata, handles)
guidata(hObject,handles);


% --- Executes on button press in setParams, this acts mostly as a
% visual check for the user so that they are happy with their selections
% before they hit the "Start" button, saves the parameters to a file that
% will be used in whichever phase program is selected, an additional file
% is saved with the parameters so that the gui can recall the previous
% parameters
function setParams_Callback(hObject, eventdata, handles)

% sets these vectors to be empty, deleting previous selections
handles.target = [];
handles.nontarget = [];
handles.toneLevel = [];

%sets variables to be saved to parameters file
targetChoice = [];
nontargetChoice = [];
toneLevelChoice = [];
silentTrials = 0;


% adds value of selected target to associated target vector
if get(handles.tone1, 'Value') == 1
    handles.target = [handles.target; 1];
end
if get(handles.tone2, 'Value') == 1
    handles.target = [handles.target; 1.4];
end
if get(handles.tone3, 'Value') == 1
    handles.target = [handles.target; 2];
end
if get(handles.tone4, 'Value') == 1
    handles.target = [handles.target; 2.8];
end
if get(handles.tone5, 'Value') == 1
    handles.target = [handles.target; 4];
end
if get(handles.tone6, 'Value') == 1
    handles.target = [handles.target; 5.7];
end
if get(handles.tone7, 'Value') == 1
    handles.target = [handles.target; 8];
end
if get(handles.tone8, 'Value') == 1
    handles.target = [handles.target; 11.3];
end
if get(handles.tone9, 'Value') == 1
    handles.target = [handles.target; 16];
end
if get(handles.tone10, 'Value') == 1
    handles.target = [handles.target; 22.6];
end
if get(handles.tone11, 'Value') == 1
    handles.target = [handles.target; 32];
end
if get(handles.tone12, 'Value') == 1
    handles.target = [handles.target; 45.3];
end
% saves target tones vector to the parameters file
targetChoice = handles.target;
save(handles.filename,'targetChoice','-append')

% adds value of selected nontarget to associated nontarget vector
if get(handles.toneNT1, 'Value') == 1
    handles.nontarget = [handles.nontarget; 1];
end
if get(handles.toneNT2, 'Value') == 1
    handles.nontarget = [handles.nontarget; 1.4];
end
if get(handles.toneNT3, 'Value') == 1
    handles.nontarget = [handles.nontarget; 2];
end
if get(handles.toneNT4, 'Value') == 1
    handles.nontarget = [handles.nontarget; 2.8];
end
if get(handles.toneNT5, 'Value') == 1
    handles.nontarget = [handles.nontarget; 4];
end
if get(handles.toneNT6, 'Value') == 1
    handles.nontarget = [handles.nontarget; 5.7];
end
if get(handles.toneNT7, 'Value') == 1
    handles.nontarget = [handles.nontarget; 8];
end
if get(handles.toneNT8, 'Value') == 1
    handles.nontarget = [handles.nontarget; 11.3];
end
if get(handles.toneNT9, 'Value') == 1
    handles.nontarget = [handles.nontarget; 16];
end
if get(handles.toneNT10, 'Value') == 1
    handles.nontarget = [handles.nontarget; 22.6];
end
if get(handles.toneNT11, 'Value') == 1
    handles.nontarget = [handles.nontarget; 32];
end
if get(handles.toneNT12, 'Value') == 1
    handles.nontarget = [handles.nontarget; 45.3];
end
% saves nontarget tones vector to the parameters file
nontargetChoice = handles.nontarget;
save(handles.filename,'nontargetChoice','-append')

% adds value of selected tone level to associated level vector
if get(handles.level1, 'Value') == 1
    handles.toneLevel = [handles.toneLevel; 0];
end
if get(handles.level2, 'Value') == 1
    handles.toneLevel = [handles.toneLevel; -5];
end
if get(handles.level3, 'Value') == 1
    handles.toneLevel = [handles.toneLevel; -10];
end
if get(handles.level4, 'Value') == 1
    handles.toneLevel = [handles.toneLevel; -15];
end
if get(handles.level5, 'Value') == 1
    handles.toneLevel = [handles.toneLevel; -20];
end
if get(handles.level6, 'Value') == 1
    handles.toneLevel = [handles.toneLevel; -25];
end
if get(handles.level7, 'Value') == 1
    handles.toneLevel = [handles.toneLevel; -30];
end
% saves tone level vector to the parameters file
toneLevelChoice = handles.toneLevel;
save(handles.filename,'toneLevelChoice','-append')

% silent trial option saved to parameters file
if get(handles.silentTrials,'Value') == 1
    silentTrials = 1;
end
save(handles.filename,'silentTrials','-append')

%resaves value to a variable that can be saved into the parameters file
phaseChoice = handles.phaseChoice;


% makes sure that a folder exists for the device that is running, if a
% folder doesn't exist then one is created
checkFolder = exist([handles.devicesFolder, char(handles.cageID(handles.piChoice))]);
if checkFolder == 0
    mkdir(handles.devicesFolder, char(handles.cageID(handles.piChoice)))
end

%saves information to the previous parameters file for future use
save([handles.devicesFolder, char(handles.cageID(handles.piChoice)), '\PreviousPiParams.mat'],'phaseChoice', ...
    'targetChoice', 'nontargetChoice','toneLevelChoice','silentTrials')

%for shaping and detection
if handles.phaseChoice == 2 || handles.phaseChoice == 3
    % if the button gets pressed before tones are selected for the task
    % then an eror message pops up
    if get(handles.tone8, 'Value') == 0 && get(handles.tone7, 'Value') == 0 ...
            && get(handles.tone6, 'Value') == 0 && get(handles.tone5, 'Value') == 0 ...
            && get(handles.tone4, 'Value') == 0 && get(handles.tone3, 'Value') == 0 ...
            && get(handles.tone2, 'Value') == 0 && get(handles.tone1, 'Value') == 0 ...
            && get(handles.tone9, 'Value') == 0 && get(handles.tone10, 'Value') == 0 ...
            && get(handles.tone11, 'Value') == 0 && get(handles.tone12, 'Value') == 0
        popup = msgbox('No target tones were selected');
        set(handles.startButton,'Enable','off')
    else
    % enables the "Start" button
    set(handles.startButton,'Enable','on')
    end
end

%for detection
if handles.phaseChoice == 3
    %if set params button gets pressed before levels get selected then a
    %pop up message will ask the person to select a tone level
    if get(handles.level1,'Value') == 0 && get(handles.level2,'Value') == 0 ...
            && get(handles.level3,'Value') == 0 && get(handles.level4,'Value') == 0 ...
            && get(handles.level5,'Value') == 0 && get(handles.level6,'Value') == 0 ...
            && get(handles.level7,'Value') == 0
        popup = msgbox('No tone levels were selected');
        set(handles.startButton,'Enable','off')
    else
        %enables the "Start" button
        set(handles.startButton,'Enable','on')
    end
end

%for discrimination
if handles.phaseChoice == 4
    % if the button gets pressed before tones are selected for the task
    % then an eror message pops up (for targets, nontargets, or both)
    if get(handles.toneNT8, 'Value') == 0 && get(handles.toneNT7, 'Value') == 0 ...
            && get(handles.toneNT6, 'Value') == 0 && get(handles.toneNT5, 'Value') == 0 ...
            && get(handles.toneNT4, 'Value') == 0 && get(handles.toneNT3, 'Value') == 0 ...
            && get(handles.toneNT2, 'Value') == 0 && get(handles.toneNT1, 'Value') == 0 ...
            && get(handles.toneNT9, 'Value') == 0 && get(handles.toneNT10, 'Value') == 0 ...
            && get(handles.toneNT11, 'Value') == 0 && get(handles.toneNT12, 'Value') == 0 ...    
            && get(handles.tone8, 'Value') == 0 && get(handles.tone7, 'Value') == 0 ...
            && get(handles.tone6, 'Value') == 0 && get(handles.tone5, 'Value') == 0 ...
            && get(handles.tone4, 'Value') == 0 && get(handles.tone3, 'Value') == 0 ...
            && get(handles.tone2, 'Value') == 0 && get(handles.tone1, 'Value') == 0 ...
            && get(handles.tone9, 'Value') == 0 && get(handles.tone10, 'Value') == 0 ...
            && get(handles.tone11, 'Value') == 0 && get(handles.tone12, 'Value') == 0
        popup = msgbox('No target tones or non-target tones were selected');
        set(handles.startButton,'Enable','off')
    elseif get(handles.toneNT8, 'Value') == 0 && get(handles.toneNT7, 'Value') == 0 ...
            && get(handles.toneNT6, 'Value') == 0 && get(handles.toneNT5, 'Value') == 0 ...
            && get(handles.toneNT4, 'Value') == 0 && get(handles.toneNT3, 'Value') == 0 ...
            && get(handles.toneNT2, 'Value') == 0 && get(handles.toneNT1, 'Value') == 0 ...
            && get(handles.toneNT9, 'Value') == 0 && get(handles.toneNT10, 'Value') == 0 ...
            && get(handles.toneNT11, 'Value') == 0 && get(handles.toneNT12, 'Value') == 0 ... 
        popup = msgbox('No non-target tones were selected');
        set(handles.startButton,'Enable','off')
    elseif get(handles.tone8, 'Value') == 0 && get(handles.tone7, 'Value') == 0 ...
            && get(handles.tone6, 'Value') == 0 && get(handles.tone5, 'Value') == 0 ...
            && get(handles.tone4, 'Value') == 0 && get(handles.tone3, 'Value') == 0 ...
            && get(handles.tone2, 'Value') == 0 && get(handles.tone1, 'Value') == 0 ...
            && get(handles.tone9, 'Value') == 0 && get(handles.tone10, 'Value') == 0 ...
            && get(handles.tone11, 'Value') == 0 && get(handles.tone12, 'Value') == 0
        popup = msgbox('No target tones were selected');
        set(handles.startButton,'Enable','off')
    %if set params button gets pressed before levels get selected then a
    %pop up message will ask the person to select a tone level    
    elseif get(handles.level1,'Value') == 0 && get(handles.level2,'Value') == 0 ...
            && get(handles.level3,'Value') == 0 && get(handles.level4,'Value') == 0 ...
            && get(handles.level5,'Value') == 0 && get(handles.level6,'Value') == 0 ...
            && get(handles.level7,'Value') == 0
        popup = msgbox('No tone levels were selected');
        set(handles.startButton,'Enable','off')
    else
        % enables the "Start" button
        pause(1)
        set(handles.startButton,'Enable','on')
    end
    
    
end

%for habituation
if handles.phaseChoice == 1
    % enables the "Start" button
    set(handles.startButton,'Enable','on')
end

guidata(hObject,handles);

% --- Executes on button press in startButton, starts a device with the
% associated parameters that were set
function startButton_Callback(hObject, eventdata, handles)

guidata(hObject,handles);


% deletes raspi/matlab connection so other devices can be connected later
handles.rpi = [];

% disables the drop down menu to select new devices so that new parameters
% do not get saved until after the most recent device has already started 
% runing 
set(handles.piSelection,'Enable','off')
pause(.1)

% disables the "Speaker Calibration, "Test Water","Test Sound", and
% "Previous Params" buttons because the device selected is now in use,
% these will not be reeneabled until a new device is selected
set(handles.speakerCalibration,'Enable','off');
set(handles.waterTest,'Enable','off');
set(handles.testSound,'Enable','off');
set(handles.previousParams,'Enable','off');

% disables the "Start" button so it can't be used again until all new
% parameters are set
set(handles.startButton,'Enable','off');

% disables the "Set Params" button so it can't be used again until all new
% parameters are set
set(handles.setParams,'Enable','off');

% disables the tone checkboxes so they can't be used again until all new
% parameters are set
set(handles.tone1,'Enable','off');
set(handles.tone2,'Enable','off');
set(handles.tone3,'Enable','off');
set(handles.tone4,'Enable','off');
set(handles.tone5,'Enable','off');
set(handles.tone6,'Enable','off');
set(handles.tone7,'Enable','off');
set(handles.tone8,'Enable','off');
set(handles.tone9,'Enable','off');
set(handles.tone10,'Enable','off');
set(handles.tone11,'Enable','off');
set(handles.tone12,'Enable','off');
set(handles.toneNT1,'Enable','off');
set(handles.toneNT2,'Enable','off');
set(handles.toneNT3,'Enable','off');
set(handles.toneNT4,'Enable','off');
set(handles.toneNT5,'Enable','off');
set(handles.toneNT6,'Enable','off');
set(handles.toneNT7,'Enable','off');
set(handles.toneNT8,'Enable','off');
set(handles.toneNT9,'Enable','off');
set(handles.toneNT10,'Enable','off');
set(handles.toneNT11,'Enable','off');
set(handles.toneNT12,'Enable','off');
% resets all check boxes to unchecked
set(handles.tone1, 'Value', 0);
set(handles.tone2, 'Value', 0);
set(handles.tone3, 'Value', 0);
set(handles.tone4, 'Value', 0);
set(handles.tone5, 'Value', 0);
set(handles.tone6, 'Value', 0);
set(handles.tone7, 'Value', 0);
set(handles.tone8, 'Value', 0);
set(handles.tone9, 'Value', 0);
set(handles.tone10, 'Value', 0);
set(handles.tone11, 'Value', 0);
set(handles.tone12, 'Value', 0);
set(handles.toneNT1, 'Value', 0);
set(handles.toneNT2, 'Value', 0);
set(handles.toneNT3, 'Value', 0);
set(handles.toneNT4, 'Value', 0);
set(handles.toneNT5, 'Value', 0);
set(handles.toneNT6, 'Value', 0);
set(handles.toneNT7, 'Value', 0);
set(handles.toneNT8, 'Value', 0);
set(handles.toneNT9, 'Value', 0);
set(handles.toneNT10, 'Value', 0);
set(handles.toneNT11, 'Value', 0);
set(handles.toneNT12, 'Value', 0);

%disables options to select tone levels and resets them to unchecked status
set(handles.level1,'Enable','off')
set(handles.level2,'Enable','off')
set(handles.level3,'Enable','off')
set(handles.level4,'Enable','off')
set(handles.level5,'Enable','off')
set(handles.level6,'Enable','off')
set(handles.level7,'Enable','off')
set(handles.level1,'Value',0)
set(handles.level2,'Value',0)
set(handles.level3,'Value',0)
set(handles.level4,'Value',0)
set(handles.level5,'Value',0)
set(handles.level6,'Value',0)
set(handles.level7,'Value',0)
    
%disables silent trials option
set(handles.silentTrials,'Enable','off')
set(handles.silentTrials,'Value',0)


% resets the string for the phase selection drop down menu to back to the
% first option of "Training Phase:" and then disables the menu until a new
% device is selected
set(handles.phaseSelection, 'Value', 1);
set(handles.phaseSelection,'Enable','off');

%slight pause so the gui can disable everything
pause(.1)

% adds the selected/running devices to this vector to be used in displaying
% current devices and checking their status in the DataGraph Gui
handles.onDevices = [handles.onDevices; {char(handles.cageID(handles.piChoice))}];

% changes variable name so it can be saved and passed to the batch job as
% an argument
devicesFolder = handles.devicesFolder;

% shows in drop down menu that device is being used
handles.piSelection.String(handles.piChoice) = strcat(handles.piSelection.String(handles.piChoice), ' = In Use');

% Keeps start button off if no phase has been selected
if handles.phaseChoice == 0
    set(handles.startButton,'Enable','off')
end

% Starts the habituation function as a batch process
if handles.phaseChoice == 1
    disp('start habituation function')
    %saves the batch job information to be used later to delete the job
    handles.job{handles.piChoice} = batch(@habituation,1,{devicesFolder});
    
    %displays the phase that the device is running in the correct tab
    set(handles.phaseDisplay(length(handles.onDevices)),'visible','on','String',['Phase:',{'Habituation'}]);
    
    % the text box for target tones displays which tones were
    % selected for the associated device in the correct tab, should be none
    set(handles.targetDisplay(length(handles.onDevices)),'visible','on','String',['Target Tones:',{'none'}]);
    
    % the text box for nontarget tones displays which tones were
    % selected for the associated device in the correct tab, should be none
    set(handles.nontargetDisplay(length(handles.onDevices)),'visible','on','String',['Nontarget Tones:',{'none'}]);
 
end

% Starts the shaping function as a batch process
if handles.phaseChoice == 2
    disp('start shaping function')
    %saves the batch job information to be used later to delete the job
    handles.job{handles.piChoice} = batch(@shaping,1,{devicesFolder});
    
    %displays the phase that the device is running in the correct tab
    set(handles.phaseDisplay(length(handles.onDevices)),'visible','on','String',['Phase:',{'Shaping'}]);
    
    % the text box for target tones displays which ones were
    % selected for the associated device in the correct tab
    set(handles.targetDisplay(length(handles.onDevices)),'visible','on','String',['Target Tones:', {handles.target}]);
    
    % the text box for nontarget tones displays which ones were
    % selected for the associated device in the correct tab, should be none
    set(handles.nontargetDisplay(length(handles.onDevices)),'visible','on','String',['Nontarget Tones:',{'none'}]);
 
end

% Starts the detection function as a batch process
if handles.phaseChoice == 3
    disp('start detection function')
    %saves the batch job information to be used later to delete the job
    handles.job{handles.piChoice} = batch(@detection,1,{devicesFolder});
    
    %displays the phase that the device is running in the correct tab
    set(handles.phaseDisplay(length(handles.onDevices)),'visible','on','String',['Phase:',{'Detection'}]);
   
    % the text box for target tones displays which ones were
    % selected for the associated device in the correct tab
    set(handles.targetDisplay(length(handles.onDevices)),'visible','on','String',['Target Tones:', {handles.target}]);
    
    % the text box for nontarget tones displays which ones were
    % selected for the associated device in the correct tab, should be none
    set(handles.nontargetDisplay(length(handles.onDevices)),'visible','on','String',['Nontarget Tones:',{'none'}]);
 
end

% Starts the discrimination function as a batch process
if handles.phaseChoice == 4
    disp('start discrimination function')
    %saves the batch job information to be used later to delete the job
    handles.job{handles.piChoice} = batch(@discrimination,1,{devicesFolder});
    
    %displays the phase that the device is running in the correct tab
    set(handles.phaseDisplay(length(handles.onDevices)),'visible','on','String',['Phase:',{'Discrimination'}]);
    
    % the text box for target tones displays which ones were
    % selected for the associated device in the correct tab
    set(handles.targetDisplay(length(handles.onDevices)),'visible','on','String',['Target Tones:', {handles.target}]);
    
    % the text box for nontarget tones displays which ones were
    % selected for the associated device in the correct tab
    set(handles.nontargetDisplay(length(handles.onDevices)),'visible','on','String',['Nontarget Tones:', {handles.nontarget}]);
end

% Changes the name of the tab to the hostname of the associated device
set(handles.AllTabs(length(handles.onDevices)),'Title',char(handles.onDevices(length(handles.onDevices))));
pause(.1)

%renames variable so the information can be saved to a file to be checked
%by the DataGraph Gui
onDevices = handles.onDevices;
save([devicesFolder,'currentDevices.mat'],'onDevices')

%enables the "Stop" and "Pause All" buttons
set(handles.stopButton,'Enable','on')
set(handles.pauseButton,'Enable','on')

%checks to see if the PiParams.mat file has been moved from the Devices
%folder into the folder that corresponds to the device that was just
%started. As soon as that file is moved, the drop down Pi Selection menu
%becomes available and the user can select a new device
checkParams = exist(handles.filename);
while checkParams == 2
    checkParams = exist(handles.filename);
end
set(handles.piSelection,'Enable','on')

% allows the variables defined in this function to be used in other functions
guidata(hObject,handles);


% --- Executes on button press in stopButton, stops the device whose tab is
% selected
function stopButton_Callback(hObject, eventdata, handles)
%variable used when deleting device/job
deleteDevice = 0;

% so the stop button can't be hit more than once while stopping a program
set(handles.stopButton,'Enable','off')
set(handles.pauseButton,'Enable','off')
pause(.1)

guidata(hObject,handles);

% renames tabgroup variable for ease in calling tab names
piTabs = handles.tgroup;

% turns cell of device names into strings for comparison
onDevices = string(handles.onDevices);

% finds which tab is currently selected when the stop button was pressed
handles.stopPi = string(piTabs.SelectedTab.Title);

% finds the position of the device name in the cageID matrix, this number
% is used find the folder that holds that device's performance and stop
% files
handles.file = find(strcmp(onDevices,handles.stopPi));


% if there is a match, quit variable becomes 1 and is then saved to a file.
% That file is loaded into the phase functions every cycle to see if the
% quit variable is still 0. Once the quit variable becomes 1, then the
% function will go through one more trial before stopping
if handles.file > 0
    intervalStop = 1;
    quit = 1;
    save([handles.devicesFolder, char(onDevices(handles.file)) '/stopButton.mat'],'quit','intervalStop','-append')
    
    %keeps track of how long the stop function has been trying to stop the
    %deivce
    g = tic;
    
    % this loop deletes the device from the list of running devices as well
    % as deletes the job from the job manager list once the data file has
    % been correctly saved

    while quit == 1 && deleteDevice == 0
        %the rest of the loop will not occur until the performance.mat
        %file no longer exists (the data is saved to a different file when
        %the phase is stopped)
        checkFile = exist([handles.devicesFolder, char(onDevices(handles.file)) '/performance.mat']);
        if checkFile == 0
            
            %deletes current device from the list of running devices
            x = find(strcmp(char(onDevices(handles.file)),handles.cageID));
            handles.onDevices(handles.file) = [];
            
            % saving new variables
            guidata(hObject,handles);
            % deleting batch job of the device that was just stopped
            delete(handles.job{x});
            
            % this resets the variable quit back to 0 so the function runs the next
            % time it is called
            quit = 0;
            intervalStop = 0;
            save([handles.devicesFolder, char(onDevices(handles.file)) '/stopButton.mat'],'quit','intervalStop','-append');
            
            % takes off the " = In Use" portion next to the device name and IP address
            % in the drop down menu to indicate that the device is now available
            device = find(strcmp(handles.cageID,handles.stopPi));
            changeName = char(handles.piSelection.String(device));
            changeName((length(changeName)-8):length(changeName)) = [];
            handles.piSelection.String(device) = cellstr(changeName);
            
            %resets the tabs to only show devices that are running, 
            %essentially deletes the display of the device that is being 
            %stopped
            if handles.file < (length(handles.onDevices) + 1)
                for z = handles.file:length(handles.onDevices)
                    set(handles.AllTabs(z),'Title',char(handles.onDevices(z)));
                    set(handles.phaseDisplay(z),'visible','on','String',handles.phaseDisplay(z+1).String);
                    
                    % the text box for target tones displays which ones were
                    % selected for the associated device in the correct tab
                    set(handles.targetDisplay(z),'visible','on','String',handles.targetDisplay(z+1).String);
                    
                    % the text box for nontarget tones displays which ones were
                    % selected for the associated device in the correct tab
                    set(handles.nontargetDisplay(z),'visible','on','String',handles.nontargetDisplay(z+1).String);
                end
            end
            set(handles.targetDisplay(length(handles.onDevices) + 1),'visible','off','String','Target Tones: ');
            set(handles.AllTabs(length(handles.onDevices) + 1),'Title',['Pi' num2str(length(handles.onDevices) + 1)]);
            set(handles.phaseDisplay(length(handles.onDevices) + 1),'visible','off','String','Phase: ');
            set(handles.nontargetDisplay(length(handles.onDevices) + 1),'visible','off','String','Nontarget Tones: ');
            
        end
        
        %if the loop has been running for 60 seconds, the device has likely
        %errored. Once 60s has passed, a dialogue box will pop up asking
        %the user whether the device is still running. If the device is not
        %running then the user will select "Device has failed", if the
        %device is still running then the user will select "Device is
        %running" and will go through another cycle of the stop function
        if toc(g) > 60
            stopQuestion = questdlg('This device is taking awhile to stop. Check to see if the device is still running.','Stop Error','Device is running','Device has failed','Device is running');
            switch stopQuestion
                case 'Device is running'
                    g = tic;
                case 'Device has failed'
                    set(handles.terminateButton,'visible','on','Enable','on')
                    deleteDevice = 1;
            end
        end
    end

%the stop button will stop the device that has its tab selected, if a tab
%is selected that does not have a running device displayed then this
%message will pop up
else
    popup = msgbox('Device not selected. Select tab with device you wish to stop.');
    handles.Stop = 0;
end

%renames variable so data can be saved to a file
onDevices = handles.onDevices;
save([handles.devicesFolder,'currentDevices.mat'],'onDevices')

%checks to see if more than one device is still running after the current
%device is stopped, if so, then the "Stop" button and "Pause All" buttons
%are reenabled. If not, then the IP scanning functions are made available
%again
if ~isempty(handles.onDevices)
    set(handles.stopButton,'Enable','on');
    set(handles.pauseButton,'Enable','on');
else
    set(handles.scanIP,'Enable','on');
    set(handles.upperLimit,'Enable','on');
    set(handles.lowerLimit,'Enable','on');
end

% allows the variables defined in this function to be used in other functions
guidata(hObject,handles);

% --- Executes on button press in waterTest, triggers water to be released
% in order to test for functionality
function waterTest_Callback(hObject, eventdata, handles)

%if the toggle button is pressed, the raspberry pi is told to turn on the
%solenoid in order to deliver water
if handles.waterTest.Value == 1
    writeDigitalPin(handles.rpi, 13, 1)
end
%if the toggle button is pressed again to stop the water, the raspberry pi
%is told to turn off the solenoid stopping water delivery
if handles.waterTest.Value == 0
    writeDigitalPin(handles.rpi, 13, 0)
end

guidata(hObject,handles);

% --- Executes on button press in previousParams, loads the parametesr that
% were set for the most recent device that was started
function previousParams_Callback(hObject, eventdata, handles)

guidata(hObject,handles);
%tries to load previous parameters, of no previous parameters have been
%saved then a message pops up saying as such
pp = 0;
try
    load([handles.devicesFolder, char(handles.cageID(handles.piChoice)), '\PreviousPiParams.mat'])
    pp = 1;
catch
    pp = msgbox('Parameters have not previously been set in this file path. Please input the parameters you wish to run.');
end

%if previous parameters were successfully loaded then they are input into
%the gui
if pp == 1
    handles.target = targetChoice;
    handles.nontarget = nontargetChoice;
    handles.phaseChoice = phaseChoice;
    handles.toneLevel = toneLevelChoice;
    %sets the silent trials radio button value to 0 or 1 depending on the
    %previously saved parameters
    set(handles.silentTrials,'Value',silentTrials);
    
    % this shows which phase was previously selected
    if handles.phaseChoice == 1 %habituation
        set(handles.phaseSelection, 'Value', 2);
    else
        % Target tone checkboxes are enabled for all other phases
        set(handles.tone1,'Enable','on')
        set(handles.tone2,'Enable','on')
        set(handles.tone3,'Enable','on')
        set(handles.tone4,'Enable','on')
        set(handles.tone5,'Enable','on')
        set(handles.tone6,'Enable','on')
        set(handles.tone7,'Enable','on')
        set(handles.tone8,'Enable','on')
        set(handles.tone9,'Enable','on')
        set(handles.tone10,'Enable','on')
        set(handles.tone11,'Enable','on')
        set(handles.tone12,'Enable','on')
        
        if handles.phaseChoice == 2 %shaping
            set(handles.phaseSelection, 'Value', 3);
        end
        if handles.phaseChoice == 3 %detection
            set(handles.phaseSelection, 'Value', 4);
            
            %enables option to select tone level
            set(handles.level1,'Enable','on')
            set(handles.level2,'Enable','on')
            set(handles.level3,'Enable','on')
            set(handles.level4,'Enable','on')
            set(handles.level5,'Enable','on')
            set(handles.level6,'Enable','on')
            set(handles.level7,'Enable','on')
            
            %enables silent trials option
            set(handles.silentTrials,'Enable','on')
        end
        
        if handles.phaseChoice == 4 %discrimination
            set(handles.phaseSelection, 'Value', 5);
            
            % Nonarget tone checkboxes are enabled
            set(handles.toneNT1,'Enable','on')
            set(handles.toneNT2,'Enable','on')
            set(handles.toneNT3,'Enable','on')
            set(handles.toneNT4,'Enable','on')
            set(handles.toneNT5,'Enable','on')
            set(handles.toneNT6,'Enable','on')
            set(handles.toneNT7,'Enable','on')
            set(handles.toneNT8,'Enable','on')
            set(handles.toneNT9,'Enable','on')
            set(handles.toneNT10,'Enable','on')
            set(handles.toneNT11,'Enable','on')
            set(handles.toneNT12,'Enable','on')
            
            %enables option to select tone level
            set(handles.level1,'Enable','on')
            set(handles.level2,'Enable','on')
            set(handles.level3,'Enable','on')
            set(handles.level4,'Enable','on')
            set(handles.level5,'Enable','on')
            set(handles.level6,'Enable','on')
            set(handles.level7,'Enable','on')
            
            %enables silent trials option
            set(handles.silentTrials,'Enable','on')
        end
    end
    
    %checks the boxes that were checked in the previous parameters that
    %were set and keeps the unchecked boxes unchecked for target tones,
    %nontarget tones, and tone levels
    if ismember(1,handles.target)
        set(handles.tone1, 'Value', 1);
    else
        set(handles.tone1,'Value',0);
    end
    if ismember(1.4,handles.target)
        set(handles.tone2, 'Value', 1);
    else
        set(handles.tone2,'Value',0);
    end
    if ismember(2,handles.target)
        set(handles.tone3, 'Value', 1);
    else
        set(handles.tone3,'Value',0);
    end
    if ismember(2.8,handles.target)
        set(handles.tone4, 'Value', 1);
    else
        set(handles.tone4,'Value',0);
    end
    if ismember(4,handles.target)
        set(handles.tone5, 'Value', 1);
    else
        set(handles.tone5,'Value',0);
    end
    if ismember(5.7,handles.target)
        set(handles.tone6, 'Value', 1);
    else
        set(handles.tone6,'Value',0);
    end
    if ismember(8,handles.target)
        set(handles.tone7, 'Value', 1);
    else
        set(handles.tone7,'Value',0);
    end
    if ismember(11.3,handles.target)
        set(handles.tone8, 'Value', 1);
    else
        set(handles.tone8,'Value',0);
    end
    if ismember(16,handles.target)
        set(handles.tone9, 'Value', 1);
    else
        set(handles.tone9,'Value',0);
    end
    if ismember(22.6,handles.target)
        set(handles.tone10, 'Value', 1);
    else
        set(handles.tone10,'Value',0);
    end
    if ismember(32,handles.target)
        set(handles.tone11, 'Value', 1);
    else
        set(handles.tone11,'Value',0);
    end
    if ismember(45.3,handles.target)
        set(handles.tone12, 'Value', 1);
    else
        set(handles.tone12,'Value',0);
    end
    if ismember(1,handles.nontarget)
        set(handles.toneNT1, 'Value', 1);
    else
        set(handles.toneNT1,'Value',0);
    end
    if ismember(1.4,handles.nontarget)
        set(handles.toneNT2, 'Value', 1);
    else
        set(handles.toneNT2,'Value',0);
    end
    if ismember(2,handles.nontarget)
        set(handles.toneNT3, 'Value', 1);
    else
        set(handles.toneNT3,'Value',0);
    end
    if ismember(2.8,handles.nontarget)
        set(handles.toneNT4, 'Value', 1);
    else
        set(handles.toneNT4,'Value',0);
    end
    if ismember(4,handles.nontarget)
        set(handles.toneNT5, 'Value', 1);
    else
        set(handles.toneNT5,'Value',0);
    end
    if ismember(5.7,handles.nontarget)
        set(handles.toneNT6, 'Value', 1);
    else
        set(handles.toneNT6,'Value',0);
    end
    if ismember(8,handles.nontarget)
        set(handles.toneNT7, 'Value', 1);
    else
        set(handles.toneNT7,'Value',0);
    end
    if ismember(11.3,handles.nontarget)
        set(handles.toneNT8, 'Value', 1);
    else
        set(handles.toneNT8,'Value',0);
    end
    if ismember(16,handles.nontarget)
        set(handles.toneNT9, 'Value', 1);
    else
        set(handles.toneNT9,'Value',0);
    end
    if ismember(22.6,handles.nontarget)
        set(handles.toneNT10, 'Value', 1);
    else
        set(handles.toneNT10,'Value',0);
    end
    if ismember(32,handles.nontarget)
        set(handles.toneNT11, 'Value', 1);
    else
        set(handles.toneNT11,'Value',0);
    end
    if ismember(45.3,handles.nontarget)
        set(handles.toneNT12, 'Value', 1);
    else
        set(handles.toneNT12,'Value',0);
    end
    if ismember(0,handles.toneLevel)
        set(handles.level1,'Value',1)
    else
        set(handles.level1,'Value',0)
    end
    if ismember(-5,handles.toneLevel)
        set(handles.level2,'Value',1)
    else
        set(handles.level2,'Value',0)
    end
    if ismember(-10,handles.toneLevel)
        set(handles.level3,'Value',1)
    else
        set(handles.level3,'Value',0)
    end
    if ismember(-15,handles.toneLevel)
        set(handles.level4,'Value',1)
    else
        set(handles.level4,'Value',0)
    end
    if ismember(-20,handles.toneLevel)
        set(handles.level5,'Value',1)
    else
        set(handles.level5,'Value',0)
    end
    if ismember(-25,handles.toneLevel)
        set(handles.level6,'Value',1)
    else
        set(handles.level6,'Value',0)
    end
    if ismember(-30,handles.toneLevel)
        set(handles.level7,'Value',1)
    else
        set(handles.level7,'Value',0)
    end
    % "Set Params" button is enabled
    set(handles.setParams,'Enable','on');
end

% allows the variables defined in this function to be used in other functions
guidata(hObject,handles);

% --- Executes on button press in terminateButton, if a device takes too
% long to stop, this button will pop up to essentially force quit the
% device
%The only difference between this loop and the one for the stop function is
%that this function does not wait for the file performance.mat to stop
%existing, this function is for the case that something happened before the
%phase could resave its data to a different file name. Therefore this just
%stops the device. The device will resave that data to a new file the next
%time it runs. The terminate function allows the GUI to not crash if a
%device stops working.
function terminateButton_Callback(hObject, eventdata, handles)
%ask the user if they want to terminate the device
terminateDevice = 0;
tdbox = questdlg('Are you sure you want to terminate the device?','Terminate Device','Yes','No','No');
switch tdbox
    case 'Yes'
        terminateDevice = 1;
    case 'No'
        terminateDevice = 0;
end

%reassigns the data in handles.onDevices to a non-handles variable to make
%it easier to deal with
onDevices = handles.onDevices;

if terminateDevice == 1
    %deletes device from variable that keeps track of current devices
    x = find(strcmp(char(onDevices(handles.file)),handles.cageID));
    handles.onDevices(handles.file) = [];
    
    % saving new variables
    guidata(hObject,handles);
    % deleting batch job
    delete(handles.job{x});
    
    % this resets the variable quit back to 0 so the function runs the next
    % time it is called
    quit = 0;
    intervalStop = 0;
    save([handles.devicesFolder, char(onDevices(handles.file)) '/stopButton.mat'],'quit','intervalStop','-append');
    % takes off the " = In Use" portion next to the device name and IP address
    % in the drop down menu to indicate that the device is now available
    device = find(strcmp(handles.cageID,handles.stopPi));
    changeName = char(handles.piSelection.String(device));
    changeName((length(changeName)-8):length(changeName)) = [];
    handles.piSelection.String(device) = cellstr(changeName);
    
    %resets the tabs to only show devices that are running, 
    %essentially deletes the display of the device that is being 
    %stopped
    if handles.file < (length(handles.onDevices) + 1)
        for z = handles.file:length(handles.onDevices)
            set(handles.AllTabs(z),'Title',char(handles.onDevices(z)));
            set(handles.phaseDisplay(z),'visible','on','String',handles.phaseDisplay(z+1).String);
            
            % the text box for target tones displays which ones were
            % selected for the associated device in the correct tab
            set(handles.targetDisplay(z),'visible','on','String',handles.targetDisplay(z+1).String);
            
            % the text box for nontarget tones displays which ones were
            % selected for the associated device in the correct tab
            set(handles.nontargetDisplay(z),'visible','on','String',handles.nontargetDisplay(z+1).String);
        end
    end
    set(handles.targetDisplay(length(handles.onDevices) + 1),'visible','off','String','Target Tones: ');
    set(handles.AllTabs(length(handles.onDevices) + 1),'Title',['Pi' num2str(length(handles.onDevices) + 1)]);
    set(handles.phaseDisplay(length(handles.onDevices) + 1),'visible','off','String','Phase: ');
    set(handles.nontargetDisplay(length(handles.onDevices) + 1),'visible','off','String','Nontarget Tones: ');
end

%saves the new list of currently running devices
onDevices = handles.onDevices;
save([handles.devicesFolder,'currentDevices.mat'],'onDevices')

%if no devices are running anymore then the IP scanning functions are
%available and the "Stop" button and "Pause All" button are not available
if isempty(handles.onDevices)
    set(handles.scanIP,'Enable','on');
    set(handles.upperLimit,'Enable','on');
    set(handles.lowerLimit,'Enable','on');
    set(handles.stopButton,'Enable','off');
    set(handles.pauseButton,'Enable','off');
end

%disables the "Terminate" button and makes it invisible again
set(handles.terminateButton,'visible','off','Enable','off')

guidata(hObject,handles);

% --- Executes on button press in speakerCalibration., calibrates the
% speakers ***you will need a microphone for this
function speakerCalibration_Callback(hObject, eventdata, handles)
%reassigns these values in order to use them as arguments for the
%SpeakerCalibration function
rpi = handles.rpi;
filepath = [handles.fileLocation.String,'\'];

%asks user for confirmation of speaker calibration
scbox = questdlg('Are you sure you want to calibrate the speaker on this device?','Calibrate Speaker','Yes','No','No');
ultra = 0;
switch scbox
    case 'Yes'
        scbox = questdlg([{'Would you like to calibrate ultrasounds?'};{'Ensure you have a 192k sound card'};],'Audio Frequency Range','Yes','No','No');
        switch scbox
            case 'Yes'
                ultra = 1;
            case 'No'
                ultra = 0;
        end
        SpeakerCalibration(rpi,filepath,ultra)
    case 'No'
end

        

guidata(hObject,handles);

% --- Executes on button press in pauseButton, pauses all currently running
% devices, very useful when cleaning/changing cages and refilling the water
% bottle
function pauseButton_Callback(hObject, eventdata, handles)

%saves this variable to the stopButton.mat file so the next trial each
%device runs, it will download this new variable and enter its pause loop
pauseProgram = 1;
for z = 1:length(handles.onDevices)
    save([handles.devicesFolder, char(handles.onDevices(z)) '/stopButton.mat'],'pauseProgram','-append');
end

%disables the "Pause All" button and makes it invisible
set(handles.pauseButton,'Enable','off','Visible','off')
%enables the "Resume All" button and makes it visible
set(handles.resumeButton,'Enable','on','Visible','on')
%disables the Pi Selection drop down menu and the "Stop" button
set(handles.piSelection,'Enable','off')
set(handles.stopButton,'Enable','off')

guidata(hObject,handles);

% --- Executes on button press in resumeButton, resumes all currently
% paused devices
function resumeButton_Callback(hObject, eventdata, handles)


%saves this variable to the stopButton.mat file so that each paused device
%will exit its pause loop
pauseProgram = 0;
for z = 1:length(handles.onDevices)
    save([handles.devicesFolder, char(handles.onDevices(z)) '/stopButton.mat'],'pauseProgram','-append');
end

%Enables and makes visible the "Pause All" button
set(handles.pauseButton,'Enable','on','Visible','on')
%Disables and makes inviisible the "Resume All" button
set(handles.resumeButton,'Enable','off','Visible','off')
%Enables the Pi Selection drop down menu and the "Stop" button
set(handles.stopButton,'Enable','on')
set(handles.piSelection,'Enable','on')

guidata(hObject,handles);

% --- Executes on button press in testSound, tests the sound on the
% selected device to make sure the speaker is functioning properly
function testSound_Callback(hObject, eventdata, handles)

%while the button is pressed (press once), a 1kHz sound will play. The file
%is 4.5 seconds so the loop will occur about every 6 seconds
while handles.testSound.Value == 1
    system(handles.rpi,'sudo mplayer /home/tonebox/Tone_1kHz_0dB.wav');
    disp('sound has played')
    pause(1)
end

guidata(hObject,handles);
