# Supplementary material for: Automated Behavioral Experiments in Mice Reveal Periodic Cycles of Task Engagement within Circadian Rhythms
Source: eNeuro. 2019 Sep 17;6(5):ENEURO.0121-19.2019. doi: 10.1523/ENEURO.0121-19.2019 (PMC6775758; doi:10.1523/ENEURO.0121-19.2019)
Supplement: Extended Data 1 — ToneBox.zip contains a manual with parts lists and comprehensive step-by-step instructions for assembly and operation of the ToneBox system. We also provide models for 3D printing and PCB manufacturing, as well as software for system operation and data analysis. Download Extended Data 1, ZIP file. [file sup_enu-eN-MNT-0121-19-s02.zip › ToneBox-master/habituation.m]

function a = habituation(devicesFolder)

% loads parameters that were set in the ToneBoxGui
load([devicesFolder 'PiParams.mat'])
 
% makes sure that a folder exists for the device that is running, if a
% folder doesn't exist then one is created
checkFolder = exist([devicesFolder,cageID]);
if checkFolder == 0
    mkdir(devicesFolder,cageID)
end
 
%removes parameters file from the Devices folder into the folder
%corresponding to the device that is running, this prevents the ToneBoxGui from
%overwriting the parameters before a device is done downloading the file.
%Once this file is moved, another device can be selected and set up back in
%the ToneBoxGui
movefile([devicesFolder 'PiParams.mat'],[devicesFolder, cageID '/PiParams.mat'])

%sets variables for certain loop stoppages to zero, quit changes to 1 when 
%the Stop buton on the ToneBoxGui is pressed and it stops the entire phase, 
%intervalStop does the same as quit except it can be accessed during an 
%inter-block interval, pauseProgram becomes 1 when all the devices are
%paused through the ToneBoxGui.
quit = 0;
intervalStop = 0;
pauseProgram = 0;

%the variables are saved to a file to be accessed later, the program will
%check the status of these variables throughout the loop to see if the Stop
%button or Pause button has been pressed on the ToneBoxGui
save([devicesFolder,cageID,'\stopButton.mat'],'quit','intervalStop','pauseProgram')
    
% checks to see if a general performance (data) file already exists in the
% folder that is associated with the device. If the file already exists, then
% that file is renamed with a message that indicates there was an error. 
% This is a failsafe, the only way this file would exist at the beginning 
% of the function is if the function had stopped unexpectedly or 
% erroneously. Otherwise, this file is deleted at the end of the function 
% and the data is saved to a separate file that is time stamped.
checkFile = exist([devicesFolder, cageID '/performance.mat']);
if checkFile == 2
    try
        load([devicesFolder, cageID '/performance.mat'])
        movefile ([devicesFolder, cageID '/performance.mat'], [devicesFolder, cageID '/performance' datestr(now,'dd-mm-yyyy_HH.MM') '_stop_error.mat'])
    
        %if the performance file exists but matlab can't load it, i.e. it is
    %corrupted, the backup file will be renamed and saved with an error
    %message
    catch
        load([devicesFolder,cageID '/performance_backup.mat'])
        movefile([devicesFolder,cageID '/performance_backup.mat'],[devicesFolder, cageID '/performance' datestr(now,'dd-mm-yyyy_HH.MM') '_stop_error.mat'])
    end
end

%variable to determine whether the phase is running trials or on an
%inter-block interval
blockInterval = 0;

%these variables indicate which phase is running, used for data analysis
phaseChoice = 1;
phaseName = 'habituation';

%records of the number of correct responses
hitCount = 0;

%records of the number of trials
totalTrials = 0;

%records of the time each trial starts
timeStamp = {};

%Compiles the licks from each trial into a matrix, each row is another 
%trial of recorded licks
lickTotal = {};

%variable used to find when the first lick occurred
lickData = [];
 
% nbins can be adjusted based depending on if the sampling rate of
% the sensor is too fast or too slow, this value was picked based on
% observing how fast a mouse can lick and react to the stimulus, the bins
% are used to break up the lick response data
nbins = 188;

% Compiles all the separate lick histograms into one big data set 
totalData = [];

%sets the x axis based on the nbins variable for plotting histograms later
%in data analysis
xaxis = linspace(0,10,nbins);

% records the first lick for all trials
lickResponse = zeros(1,nbins);

%records whether the response was a hit 'H' or a miss 'M'
responseVec = [];
 
% saves all these variables to a performance file to be saved at the end of
% each loop. this file is used for data analysis in the DataGraph GUI
save([devicesFolder, cageID '/performance.mat'],'phaseName','hitCount',...
    'xaxis','totalTrials','lickResponse','totalData','phaseChoice','cageID','timeStamp','blockInterval','responseVec')

%starts a timer that, once it reaches 60 minutes, will indicate the end of
%a block and the beginning of an inter-block interval
ibi = tic;

%quit becomes 1 when the Stop button is pressed on the ToneBoxGui
while quit == 0
    
    %creates a backup file for the data
    copyfile([devicesFolder, cageID '/performance.mat'],[devicesFolder, cageID '/performance_backup.mat'])
    
    %if an error occurs, then the value will become 1 and the data for that
    %trial will be voided. The raspberry pi sometimes will drop connection
    %and the few commands that get sent to the pi will cause the program to
    %pause and error. There are try-catch loops for each command sent to
    %the raspberry pi. If an error occurs, the raspberry pi connection will
    %be deleted and reloaded from the parameters file.
    error = 0;
    
    % checks the quit variable at the beginning of each loop, if quit is 1
    % then the loop will run once more and then stop
    load([devicesFolder, cageID '/stopButton.mat']);
    
    %records the number of trials
    totalTrials = totalTrials + 1;
     
    %records the time of each trial
    timeStamp = [timeStamp; {totalTrials datestr(now,'mm/dd/yyyy HH:MM:SS')}];
    
    save([devicesFolder, cageID '/performance.mat'],'phaseName','hitCount',...
    'xaxis','totalTrials','lickResponse','totalData','phaseChoice','cageID','timeStamp','blockInterval','responseVec')

    %if the trial results in a correct response, hit will equal 1
    hit = 0;
    
    %records the licks of the current trial, then resets each loop
    lickTrial = [];
     
    %tests to make sure the raspberry pi is connected, if not, the
    %connection variable rpi is deleted and reloaded from the parameters
    %file, error is changed to 1 so that data will be voided at the end
    try
        system(rpi,'hostname');
    catch
        disp('connection error 1')
        datestr(now,'mm/dd/yyyy HH:MM:SS')
        clear rpi
        load([devicesFolder, cageID '/PiParams.mat'],'rpi')
        error = 1;
    end
     
    % timer for the beginning of each trial
    A = tic;
    
    % tells the raspberry pi to turn on the solenoid to deliver water
    try
        writeDigitalPin(rpi, 13, 1)
        disp('solenoid on')
    catch
        disp('connection error 2')
        datestr(now,'mm/dd/yyyy HH:MM:SS')
        clear rpi
        load([devicesFolder, cageID '/PiParams.mat'],'rpi')
        pause(5)
        error = 1;
    end
    
    % time of a trial is 10 seconds, the resposne-window is the length of
    % the trial, so any lick response during the 10s is considered a hit.
    % if no response occurs, the the trial is a miss
    while toc(A) <= 10
        
        %this 5s loop designates how long the water is on, once 5s is up,
        %the water gets turned off
        while toc(A) <= 5
            
            % tells the raspberry pi to read the capacitive touch sensor
            try
                lickPin = readDigitalPin(rpi, 5);
            catch
                disp('connection error 3')
                datestr(now,'mm/dd/yyyy HH:MM:SS')
                clear rpi
                load([devicesFolder, cageID '/PiParams.mat'],'rpi')
                pause(5)
                error = 1;
            end
            
            % lickTrial will be timestamped every time the capacitive touch
            % sensor is triggered, this is how licks are recorded each trial
            if lickPin == 1
                lickTrial = [lickTrial; toc(A)]; %logs when in time the capacitive sensor is triggered (aka licks)
            end
            
            % these conditions indicate a "hit" and the last condition
            % ensures that this happens only once during the trial
            if lickPin == 1 && length(lickTrial) == 1
                hit = 1;
            end
            
        end
        
        %tells the raspberry pi to turn off the solenoid
        try
            writeDigitalPin(rpi,13,0)
            disp('Solenoid off')
        catch
            disp('connection error 4')
            datestr(now,'mm/dd/yyyy HH:MM:SS')
            clear rpi
            load([devicesFolder, cageID '/PiParams.mat'],'rpi')
            pause(5)
            error = 1;
            writeDigitalPin(rpi,13,0)
        end
        
        %second half of the trial with the water off
        while toc(A) >5 && toc(A) <= 10

            %tells the raspberry pi to keep reading the capacitive touch
            %sensor
            try
                lickPin = readDigitalPin(rpi, 5);
            catch
                disp('connection error 5')
                datestr(now,'mm/dd/yyyy HH:MM:SS')
                clear rpi
                load([devicesFolder, cageID '/PiParams.mat'],'rpi')
                pause(5)
                error = 1;
            end

            if lickPin == 1
                lickTrial = [lickTrial; toc(A)];
            end

            if lickPin == 1 && length(lickTrial) == 1
                hit = 1;
            end
        end
        
    end

    if error == 0
        % these count variables are used for a histogram to show
        % quantitatively how the mouse responded. the responseVec vector
        % also saves the type of response with a corresponding letter
        if hit == 1
            disp('hit')
            hitCount = hitCount + 1;
            responseVec = [responseVec,'H'];
        else
            disp('miss')
            responseVec = [responseVec,'M'];
        end
        
        % inter-trial interval is a random value from 30 to 300 seconds in
        % 30 second increments
        delay = randsample(30:30:300,1)
        
        %This is an important loop because the intervalStop variable is
        %checked each loop so that if the Stop button is pressed on the
        %ToneBoxGui this loop will end immediately and will continue
        %through the rest of the code and end the program. Otherwise, iti
        %variable will increase each loop, which lasts one second, until it
        %equals the delay value and the inter-trial interval will be over
        iti = 0;
        while iti < delay && intervalStop == 0
            iti = iti + 1;
            load([devicesFolder, cageID '/stopButton.mat']);
            pause(1)
        end
        
        % Compiles the licks from each trial into a matrix, each row is 
        % another trial of recorded licks
        lickTotal = [lickTotal; {lickTrial}];
        
        % The next three lines find where the first lick occurred in the 
        % most recent trial
        lickData = cell2mat(lickTotal(totalTrials));
        % This line specifically separates the recorded licks into a histogram
        [lickHistogram,edges] = histcounts(lickData,nbins,'BinLimit',[0 10]);
        %isolates the first lick from that histogram
        firstLick = find(lickHistogram>0,1);
        
        % This logs the first lick into a histogram of all the first licks for
        % all trials
        lickResponse(1,firstLick) = lickResponse(1,firstLick) + 1;
        
        % Compiles all the separate lick histograms into one big data set
        totalData = [totalData; lickHistogram];

        save([devicesFolder, cageID '/performance.mat'],'phaseName','hitCount',...
            'xaxis','totalTrials','lickResponse','totalData','phaseChoice','cageID','timeStamp','blockInterval','responseVec')
        
    end
    
    %voids data if an error occurred during the trial
    if error == 1
        if length(responseVec) == totalTrials
            responseVec(length(responseVec)) = [];
        end
        totalTrials = totalTrials - 1;
    end
    
    % inter-block interval, after 60 minutes of trials there is a 60 minute
    % break
    if toc(ibi) > 3600
        %keeps track of loops/time
        trialTime = 0;
        %saves a variable so that the DataGraph GUI knows that the device
        %is on a break
        blockInterval = 1;
        save([devicesFolder, cageID  '/performance.mat'],'blockInterval','-append')
        % loop runs 3600 times unless stop button on ToneBoxGui is pressed, if
        % stop button is pressed, interval loop stops and main loop also
        % stops as the varialbes intervalStop and quit are both changed to
        % equal 1
        while trialTime < 3600 && intervalStop == 0
            trialTime = trialTime + 1;
            load([devicesFolder, cageID '/stopButton.mat']);
            pause(1)
        end
        %restarts the inter-block interval timer
        ibi = tic;
        %resets this variable so the status of the device is no longer on a
        %break
        blockInterval = 0;
        save([devicesFolder, cageID  '/performance.mat'],'blockInterval','-append')
    end
     
    % pauses program when Pause All button is pressed on ToneBoxGui, stops
    % the loop when the Resume All button is pressed
    while pauseProgram == 1
        pause(10)
        load([devicesFolder, cageID '/stopButton.mat']);
    end
        
end
 
% the final data will be saved to a time stamped performance file
save([devicesFolder, cageID '/performance' datestr(now,'dd-mm-yyyy_HH.MM') '.mat'],'phaseName','hitCount',...
    'xaxis','totalTrials','lickResponse','totalData','phaseChoice','cageID','timeStamp','blockInterval','responseVec')

% deletes the generic performance file
delete([devicesFolder, cageID '/performance.mat'])
