# Supplementary material for: Automated Behavioral Experiments in Mice Reveal Periodic Cycles of Task Engagement within Circadian Rhythms
Source: eNeuro. 2019 Sep 17;6(5):ENEURO.0121-19.2019. doi: 10.1523/ENEURO.0121-19.2019 (PMC6775758; doi:10.1523/ENEURO.0121-19.2019)
Supplement: Extended Data 1 — ToneBox.zip contains a manual with parts lists and comprehensive step-by-step instructions for assembly and operation of the ToneBox system. We also provide models for 3D printing and PCB manufacturing, as well as software for system operation and data analysis. Download Extended Data 1, ZIP file. [file sup_enu-eN-MNT-0121-19-s02.zip › ToneBox-master/dataGraph.m]

function varargout = dataGraph(varargin)

% Begin initialization code - DO NOT EDIT
gui_Singleton = 1;
gui_State = struct('gui_Name',       mfilename, ...
    'gui_Singleton',  gui_Singleton, ...
    'gui_OpeningFcn', @dataGraph_OpeningFcn, ...
    'gui_OutputFcn',  @dataGraph_OutputFcn, ...
    'gui_LayoutFcn',  [] , ...
    'gui_Callback',   []);
if nargin && ischar(varargin{1})
    gui_State.gui_Callback = str2func(varargin{1});
end

if nargout
    [varargout{1:nargout}] = gui_mainfcn(gui_State, varargin{:});
else
    gui_mainfcn(gui_State, varargin{:});
end
% End initialization code - DO NOT EDIT

% --- Executes just before dataGraph is made visible.
function dataGraph_OpeningFcn(hObject, eventdata, handles, varargin)
handles.output = hObject;

%sets file path to the current file that Matlab has open
fileLocation = pwd;
set(handles.fileLocation,'String',fileLocation);

%sets the defaults for all the buttons and text boxes
set(handles.checkDevices,'Enable','off')
set(handles.graphButton,'Enable','off')
set(handles.deviceChoice,'String','Device name','Enable','off')
set(handles.fileSelection,'Enable','off','String','Select File')
set(handles.waitStatus,'visible','off')
set(handles.runStatus,'visible','off')
set(handles.blockStatus,'visible','off')
set(handles.failStatus,'visible','off')

%creates large vector of all the buttons that correspond to the different
%devices
handles.checkPiButtons = [handles.check1;handles.check2;handles.check3;...
    handles.check4;handles.check5;handles.check6;handles.check7;...
    handles.check8;handles.check9;handles.check10;handles.check11;...
    handles.check12;handles.check13;handles.check14;handles.check15;...
    handles.check16];

%setting variable to be used in the email notification function
handles.statusLoop = 0;
guidata(hObject, handles);

function varargout = dataGraph_OutputFcn(hObject, eventdata, handles)
varargout{1} = handles.output;

function deviceChoice_Callback(hObject, eventdata, handles)
handles.fileChoice = [];

% data location is given a variable
handles.dataLocation = [handles.devicesFolder,handles.deviceChoice.String,'/'];

% checks to see if the entered string is a valid device name by searching
% for the device folder
checkLocation = exist(handles.dataLocation);
if checkLocation == 0
    % pop up message box if the device name is invalid
    popup = msgbox('Invalid device name');
    
else
    %lists all the performance files in chronological order
    handles.listFolder = dir(handles.dataLocation);
    validFiles = find(~[handles.listFolder.isdir]);
    fileDates = [handles.listFolder.datenum];
    [~,sortedFiles] = sort(fileDates,'descend');
    sortedFiles = sortedFiles(ismember(sortedFiles,validFiles));
    textDisplay = {};
    for z = 1:numel(sortedFiles)
        if handles.listFolder(sortedFiles(z)).name(2) == 'e'
            textDisplay = [textDisplay;{handles.listFolder(sortedFiles(z)).name}];
        end
    end
    handles.fileSelection.String = textDisplay;
    
    %enables file selection and graph button
    set(handles.fileSelection,'Enable','on')
    set(handles.graphButton,'Enable','on')
    
end
guidata(hObject, handles);

function deviceChoice_CreateFcn(hObject, eventdata, handles)
if ispc && isequal(get(hObject,'BackgroundColor'), get(0,'defaultUicontrolBackgroundColor'))
    set(hObject,'BackgroundColor','white');
end

function graphButton_Callback(hObject, eventdata, handles)
%if no file is selected, the most recent file is selected for graphing
if isempty(handles.fileChoice)
    
    handles.fileChoice = 1;
end

% loads the file, catch loop is in case the selected file is being saved
% simultaneously, the loop catch will pause and try to load again
try
    load([handles.dataLocation,handles.fileSelection.String{handles.fileChoice}])
catch
    pause(1)
    load([handles.dataLocation,handles.fileSelection.String{handles.fileChoice}])
    
end

set(handles.fileSelection,'Value',handles.fileChoice)

% displays the trial that just finished for the associated
% device in the correct tab
set(handles.trialDisplay,'String',['Total Trials = ', num2str(totalTrials)]);

%displays the time at which the last trial was recorded
try
    set(handles.trialRecordText,'String',['Last Trial Recorded: ',timeStamp{length(timeStamp),2}])
catch
    set(handles.trialRecordText,'String','Last Trial Recorded: waiting for more data')
    
end

% if the phase selected was discrimination, targets vs
% nontargets are graphed
if phaseChoice == 4
    
    % the text box for target tones displays which ones were
    % selected for the associated device in the correct tab
    set(handles.targetDisplay,'String',['Target Tones:',{target}]);
    
    % the text box for nontarget tones displays which ones were
    % selected for the associated device in the correct tab
    set(handles.nontargetDisplay,'String',['Nontarget Tones:', {nontarget}]);
    
    % displays the phase selected
    set(handles.phaseDisplay,'String',['Phase:',{'Discrimination'}]);
    
    % sets the graph's parent to be in the correct panel/tab
    subplot(2,2,1,'Parent',handles.graphPanel);
    
    % plots response latency, aka first lick, blue line is for
    % licks on target trials, red line is for licks on
    % nontarget trials, axes are set for x axis to be from 0 to
    % 4 seconds, and y axis set from 0 to 1 for relative
    % response over total trials
    plot(xaxis,(lickResponseTarget/totalTrials),'b',xaxis,...
        (lickResponseNonTarget/totalTrials),'r')
    xlabel('Time(s)')
    ylabel('Percentage')
    xlim([0 4])
    
    % sets the graph's parent to be in the correct panel/tab
    subplot(2,2,2,'Parent',handles.graphPanel);
    
    % histogram of response types
    histogram('Categories',{'hit','false alarm','early'},'BinCounts',...
        [(hitCount/totalTrials); (falseAlarmCount/totalTrials); (earlyCount/totalTrials)])
    ylim([0 1])
    ylabel('Response Rate')
    xlabel('Response')
    
    % sets the graph's parent to be in the correct panel/tab
    subplot(2,2,[3,4],'Parent',handles.graphPanel);
    
    % plots average lick response, blue line is
    % for target trials, red line is for nontarget trials
    plot(xaxis,mean(totalDataTarget),'b',xaxis,mean(totalDataNonTarget),'r')
    xlabel('Time(s)')
    ylabel('Lick Rate')
    xlim([0 4])
    
    % red box around target response zone
    aa=axis;
    x1 = [1 1];
    y1 = [0 aa(4)]*.5;
    x2 = [1 3];
    y2 = [aa(4) aa(4)]*.5;
    x3 = [3 3];
    line(x1,y1,'Color','r','LineStyle','--')
    line(x2,y2,'Color','r','LineStyle','--')
    line(x3,y1,'Color','r','LineStyle','--')
    
end

% if habituation is selected
if phaseChoice == 1
    
    % the text box for target tones displays which ones were
    % selected for the associated device in the correct tab
    set(handles.targetDisplay,'String',['Target Tones:',{'none'}]);
    
    % the text box for nontarget tones displays which ones were
    % selected for the associated device in the correct tab
    set(handles.nontargetDisplay,'String',['Nontarget Tones:',{'none'}]);
    
    % displays the phase selected
    set(handles.phaseDisplay,'String',['Phase:',{'Habituation'}]);
    
    % sets the graph's parent to be in the correct panel/tab
    subplot(2,2,1,'Parent',handles.graphPanel);
    
    % plots response latency, aka first lick, axes are set
    % for x axis to be from 0 to 10 seconds, and y axis set
    % from 0 to 1 for relative response over total trials
    plot(xaxis,(lickResponse/totalTrials));
    xlabel('Time(s)')
    ylabel('Percentage')
    xlim([0 10]);
    
    % sets the graph's parent to be in the correct panel/tab
    subplot(2,2,2,'Parent',handles.graphPanel);
    
    % percentage of hits
    plot((hitCount/totalTrials),'bs')
    xlim([0 2])
    ylim([0 1])
    set(gca,'XTick',[])
    ylabel('Response Rate')
    xlabel('Hit Response')
    
    % sets the graph's parent to be in the correct panel/tab
    subplot(2,2,[3,4],'Parent',handles.graphPanel);
    
    % plots average lick response
    plot(xaxis,mean(totalData));
    xlabel('Time(s)')
    ylabel('Lick Rate')
    xlim([0 10])
    
end

% if shaping is selected
if phaseChoice == 2
    set(handles.phaseDisplay,'String',['Phase',{'Shaping'}]);
    
    %clear plots
    delete(handles.graphPanel.Children(2:end))
    
    % the text box for target tones displays which ones were
    % selected for the associated device in the correct tab
    set(handles.targetDisplay,'String',['Target Tones:', {target}]);
    
    % the text box for nontarget tones displays which ones were
    % selected for the associated device in the correct tab
    set(handles.nontargetDisplay,'String',['Nontarget Tones:',{'none'}]);
    
    %%%%%  Trialwise Data  %%%%%
    subplot(2,3,1:2,'Parent',handles.graphPanel);
    cla
    %Hits
    H=zeros(length(responseVec),1);
    %Conditioned Hits
    C=zeros(length(responseVec),1);
    %Early
    E=zeros(length(responseVec),1);
    for i = 1:length(responseVec)
        if strcmpi(responseVec(i),'H')
            H(i)=1;
        elseif strcmpi(responseVec(i),'C')
            C(i)=1;
        elseif strcmpi(responseVec(i),'E')
            E(i)=1;
        end
    end
    plot(100*movmean(cumsum(H)./[1:length(H)]',100),'b','linewidth',2);
    hold on
    plot(100*movmean(cumsum(C)./[1:length(C)]',100),'color',[0 .5 .5],'linewidth',2);
    plot(100*movmean(cumsum(E)./[1:length(E)]',100),'k','linewidth',2);
    xlim([1 length(responseVec)])
    aa=axis;
    ylim([aa(3) aa(4)+5])
    h=legend('H_R','H_C','E','autoupdate','off');
    legend boxoff
    xlabel('Trials')
    ylabel('Response Rate (%)')
    set(gca,'fontsize',8)
    title('Trialwise Responses')
    
    %Select trials
    if ~isempty(handles.AnalysisTrials.String)
        T = str2num(handles.AnalysisTrials.String);
        if length(T) == 1
            T = [1 T];
        end
        T=sort(T);
        if max(T) > length(H)
            T(end) = length(H);
        end
        if T(1) < 1
            T(1) = 1;
        end
        handles.AnalysisTrials.String = num2str(T);
        aa=axis;
        area(T,repmat(aa(4)*.5,[1 length(T)]),'edgecolor','none','facecolor','k','facealpha',.2)
        text(mean(T),(aa(4)*.5)+.75,'Analysis trials','fontsize',7,'HorizontalAlignment','center')
        toneVec = toneVec(T(1):T(2));
        responseVec = responseVec(T(1):T(2));
        
        %Recalculate lickResponse, H, C, and E for selected trials
        nbins = size(totalData,2);
        lickResponse = zeros(1,nbins);
        firstLick=[];
        for i = T(1):T(2)
            firstLick=find(totalData(i,:)>0,1);
            lickResponse(1,firstLick) = lickResponse(1,firstLick) + 1;
            firstLick=[];
        end
        
        %Hits
        hitCount=zeros(length(responseVec),1);
        %Conditioned Hits
        condHitCount=zeros(length(responseVec),1);
        %Early
        earlyCount=zeros(length(responseVec),1);
        for i = 1:length(responseVec)
            if strcmpi(responseVec(i),'H')
                hitCount(i)=1;
            elseif strcmpi(responseVec(i),'C')
                condHitCount(i)=1;
            elseif strcmpi(responseVec(i),'E')
                earlyCount(i)=1;
            end
        end
        hitCount=sum(hitCount);
        condHitCount=sum(condHitCount);
        earlyCount=sum(earlyCount);
        totalTrials = length(responseVec);
        
    end
    
    %Spectrum
    try
        subplot(2,3,3,'Parent',handles.graphPanel);
        cla
        F = unique(toneVec)';
        Hf=[];
        for i = 1:length(F)
            f = find(toneVec==F(i));
            Hf(i)=sum(responseVec(f)=='H')./length(f);
            
        end
        plot(1:length(F),100*Hf,'k');
        hold on
        plot(1:length(F),100*Hf,'ks','markerface','k')
        set(gca,'xtick',1:length(F),'xticklabel',F)
        xlabel('Frequency (kHz)')
        set(gca,'fontsize',8)
        title([{'Tone Responses'}])
        aa=axis;
        ylim([0 aa(4)])
        
    end
    
    % sets the graph's parent to be in the correct panel/tab
    subplot(2,3,4,'Parent',handles.graphPanel);
    cla
    
    % plots response latency, aka first lick, axes are set
    % for x axis to be from 0 to 4 seconds, and y axis set
    % from 0 to 1 for relative response over total trials
    L = lickResponse/sum(lickResponse);
    LL = smooth(L,10);
    area(xaxis,100*LL,'facecolor','b','facealpha',.5,'edgecolor','none');
    aa=axis;
    ylim([aa(3) aa(4)+5])
    h=legend('T','AutoUpdate','off');
    legend boxoff
    xlabel('Time(s)')
    ylabel('Likelihood (%)')
    xlim([0 4]);
    hold on
    title('Response Latency')
    set(gca,'fontsize',8)
    % box around target
    aa=axis;
    x1 = [1 1];
    y1 = [0 aa(4)]*.5;
    x2 = [1 2];
    y2 = [aa(4) aa(4)]*.5;
    x3 = [2 2];
    line(x1,y1,'Color','k','LineStyle','-','linewidth',2)
    line(x2,y2,'Color','k','LineStyle','-','linewidth',2)
    line(x3,y1,'Color','k','LineStyle','-','linewidth',2)
    
    % sets the graph's parent to be in the correct panel/tab
    subplot(2,3,6,'Parent',handles.graphPanel);
    cla
    
    % histogram of response types from animal
    bar(1,100*hitCount/totalTrials,'facecolor','b','edgecolor','none');
    hold on
    bar(2,100*condHitCount/totalTrials,'facecolor',[0 .5 .5],'edgecolor','none');
    bar(3,100*earlyCount/totalTrials,'facecolor','none','edgecolor','k');
    set(gca,'xtick',1:3,'xticklabel',{'H_R','H_C','E'})
    title('Response Rates')
    set(gca,'fontsize',8)
    
    % sets the graph's parent to be in the correct panel/tab
    subplot(2,3,5,'Parent',handles.graphPanel);
    cla
    
    % plots average lick response
    L = mean(totalData);
    LL = smooth(L,10);
    area(xaxis,100*LL,'facecolor','b','facealpha',.5,'edgecolor','none');
    xlabel('Time(s)')
    xlim([0 4]);
    hold on
    title('Lick-o-gram')
    set(gca,'fontsize',8)
    aa=axis;
    ylim([aa(3) aa(4)])
    
    
    % box around target
    aa=axis;
    x1 = [1 1];
    y1 = [0 aa(4)]*.5;
    x2 = [1 2];
    y2 = [aa(4) aa(4)]*.5;
    x3 = [2 2];
    line(x1,y1,'Color','k','LineStyle','-','linewidth',2)
    line(x2,y2,'Color','k','LineStyle','-','linewidth',2)
    line(x3,y1,'Color','k','LineStyle','-','linewidth',2)
    
end

if phaseChoice == 3
    
    set(handles.phaseDisplay,'String',['Phase:',{'Detection'}]);
    
    %clear plots
    delete(handles.graphPanel.Children(2:end))
    
    % the text box for target tones displays which ones were
    % selected for the associated device in the correct tab
    set(handles.targetDisplay,'String',['Target Tones:', {target}]);
    
    % the text box for nontarget tones displays which ones were
    % selected for the associated device in the correct tab
    set(handles.nontargetDisplay,'String',['Nontarget Tones:',{'none'}]);
    
    %%%%%  Trialwise Data  %%%%%
    subplot(2,3,1:2,'Parent',handles.graphPanel);
    cla
    %Hits
    H=zeros(length(responseVec),1);
    %Early
    E=zeros(length(responseVec),1);
    for i = 1:length(responseVec)
        if strcmpi(responseVec(i),'H')
            H(i)=1;
        elseif strcmpi(responseVec(i),'E')
            E(i)=1;
        end
    end
    plot(100*movmean(H,100),'b','linewidth',2);
    hold on
    plot(100*movmean(E,100),'k','linewidth',2);
    xlim([1 length(responseVec)])
    aa=axis;
    ylim([aa(3) aa(4)+5])
    h=legend('H_R','E','autoupdate','off');
    legend boxoff
    xlabel('Trials')
    ylabel('Response Rate (%)')
    set(gca,'fontsize',8)
    title('Trialwise Responses')
    
    %Select trials
    if ~isempty(handles.AnalysisTrials.String)
        T = str2num(handles.AnalysisTrials.String);
        if length(T) == 1
            T = [1 T];
        end
        T=sort(T);
        if max(T) > length(H)
            T(end) = length(H);
        end
        if T(1) < 1
            T(1) = 1;
        end
        handles.AnalysisTrials.String = num2str(T);
        aa=axis;
        area(T,repmat(aa(4)*.5,[1 length(T)]),'edgecolor','none','facecolor','k','facealpha',.2)
        text(mean(T),(aa(4)*.5)+.75,'Analysis trials','fontsize',7,'HorizontalAlignment','center')
        toneVec = toneVec(T(1):T(2));
        responseVec = responseVec(T(1):T(2));
        totalData = totalData(T(1):T(2),:);
        
        %Recalculate lickResponse, H, and E for selected trials
        nbins = size(totalData,2);
        lickResponse = zeros(1,nbins);
        firstLick=[];
        for i = 1:size(totalData,1);
            firstLick=find(totalData(i,:)>0,1);
            lickResponse(1,firstLick) = lickResponse(1,firstLick) + 1;
            firstLick=[];
        end
        
        %Hits
        hitCount=zeros(length(responseVec),1);
        %Eary=ly
        earlyCount=zeros(length(responseVec),1);
        for i = 1:length(responseVec)
            if strcmpi(responseVec(i),'H')
                hitCount(i)=1;
            elseif strcmpi(responseVec(i),'E')
                earlyCount(i)=1;
            end
        end
        hitCount=sum(hitCount);
        earlyCount=sum(earlyCount);
        totalTrials = length(responseVec);
        
    end
    
    %Spectrum
    try
        subplot(2,3,3,'Parent',handles.graphPanel);
        cla
        F = unique(toneVec)';
        Hf=[];
        for i = 1:length(F)
            f = find(toneVec==F(i));
            Hf(i)=sum(responseVec(f)=='H')./length(f);
            
        end
        plot(1:length(F),100*Hf,'k');
        hold on
        plot(1:length(F),100*Hf,'ks','markerface','k')
        set(gca,'xtick',1:length(F),'xticklabel',F)
        xlabel('Frequency (kHz)')
        set(gca,'fontsize',8)
        title([{'Tone Responses'}])
        aa=axis;
        ylim([0 aa(4)])
        
    end
    
    % sets the graph's parent to be in the correct panel/tab
    subplot(2,3,4,'Parent',handles.graphPanel);
    cla
    
    % plots response latency, aka first lick, axes are set
    % for x axis to be from 0 to 4 seconds, and y axis set
    % from 0 to 1 for relative response over total trials
    L = lickResponse/sum(lickResponse);
    LL = smooth(L,10);
    area(xaxis,100*LL,'facecolor','b','facealpha',.5,'edgecolor','none');
    aa=axis;
    ylim([aa(3) aa(4)+5])
    h=legend('T','AutoUpdate','off');
    legend boxoff
    xlabel('Time(s)')
    ylabel('Likelihood (%)')
    xlim([0 4]);
    hold on
    title('Response Latency')
    set(gca,'fontsize',8)
    
    % box around target
    aa=axis;
    x1 = [1 1];
    y1 = [0 aa(4)]*.5;
    x2 = [1 2];
    y2 = [aa(4) aa(4)]*.5;
    x3 = [2 2];
    line(x1,y1,'Color','k','LineStyle','-','linewidth',2)
    line(x2,y2,'Color','k','LineStyle','-','linewidth',2)
    line(x3,y1,'Color','k','LineStyle','-','linewidth',2)
    
    % sets the graph's parent to be in the correct panel/tab
    subplot(2,3,6,'Parent',handles.graphPanel);
    cla
    
    % histogram of response types from animal
    bar(1,100*hitCount/totalTrials,'facecolor','b','edgecolor','none');
    hold on
    bar(2,100*earlyCount/totalTrials,'facecolor','none','edgecolor','k');
    set(gca,'xtick',1:3,'xticklabel',{'H_R','E'})
    title('Response Rates')
    set(gca,'fontsize',8)
    
    % sets the graph's parent to be in the correct panel/tab
    subplot(2,3,5,'Parent',handles.graphPanel);
    cla
    
    % plots average lick response
    L = mean(totalData);
    LL = smooth(L,10);
    area(xaxis,100*LL,'facecolor','b','facealpha',.5,'edgecolor','none');
    xlabel('Time(s)')
    xlim([0 4]);
    hold on
    title('Lick-o-gram')
    set(gca,'fontsize',8)
    aa=axis;
    ylim([aa(3) aa(4)])
    
    
    % box around target
    aa=axis;
    x1 = [1 1];
    y1 = [0 aa(4)]*.5;
    x2 = [1 2];
    y2 = [aa(4) aa(4)]*.5;
    x3 = [2 2];
    line(x1,y1,'Color','k','LineStyle','-','linewidth',2)
    line(x2,y2,'Color','k','LineStyle','-','linewidth',2)
    line(x3,y1,'Color','k','LineStyle','-','linewidth',2)
    
end

% immediately plots data
drawnow;

guidata(hObject, handles);

function fileSelection_Callback(hObject, eventdata, handles)
handles.fileChoice = get(hObject,'Value');
guidata(hObject, handles);

function fileSelection_CreateFcn(hObject, eventdata, handles)
if ispc && isequal(get(hObject,'BackgroundColor'), get(0,'defaultUicontrolBackgroundColor'))
    set(hObject,'BackgroundColor','white');
end

%checks status of the devices that are currently running on button press
function checkDevices_Callback(hObject, eventdata, handles)

handles.failCheck = 0;
%loads file that has a list of all the running devices
load([handles.devicesFolder 'currentDevices.mat'])

if numel(onDevices) > 0
    set(handles.emailNotif,'Enable','on')
end
%for each device it first checks that the parameters have been moved into
%the associated folder and then looks at when the most recent trial was
%saved and then color codes the device based on the status
for z = 1:numel(onDevices)
    set(handles.checkPiButtons(z),'Enable','on')
    loaded = 0;
    while ~loaded
        try
            load([handles.devicesFolder onDevices{z} '/performance.mat'])
            load([handles.devicesFolder onDevices{z} '/stopButton.mat'])
            loaded = 1;
        end
    end
    set(handles.checkPiButtons(z),'String',onDevices{z})
    try
        t1 = clock;
        t2 = datevec(timeStamp{length(timeStamp),2});
        timeCheck = (etime(t1,t2))/60;
        
        %if the device is not on an inter block interval and has recorded a
        %trial within the last 10 minutes then the status is green
        if timeCheck < 10 && blockInterval == 0 && pauseProgram == 0
            set(handles.checkPiButtons(z),'BackgroundColor','g','ForegroundColor','k')
        
        %if the device is not on an inter block interval and hasn't recorded a
        %trial within the last 10 minutes then the status is red
        elseif timeCheck > 2 && blockInterval == 0 && pauseProgram == 0
            set(handles.checkPiButtons(z),'BackgroundColor','r','ForegroundColor','k')
        
        %if the device is on an inter block interval and has recorded a
        %trial within the last 70 minutes then the status is yellow
        elseif timeCheck < 70 && blockInterval == 1 && pauseProgram == 0
            set(handles.checkPiButtons(z),'BackgroundColor','y','ForegroundColor','k')
        
        %if the device is on an inter block interval and hasn't recorded a
        %trial within the last 70 minutes then the status is red
        elseif timeCheck > 70 && blockInterval == 1 && pauseProgram == 0
            set(handles.checkPiButtons(z),'BackgroundColor','r','ForegroundColor','k')
        
        %if the device has been paused then the status is magenta
        elseif pauseProgram == 1
            set(handles.checkPiButtons(z),'BackgroundColor','m','ForegroundColor','w')
        end
        
    catch
        
        %if the parameters file has not been moved to the associated
        %device folder then the status is blue
        set(handles.checkPiButtons(z),'BackgroundColor','b','ForegroundColor','w')
    end

end

%names the buttons to the corresponding device name
for z = numel(onDevices) + 1:16
    set(handles.checkPiButtons(z),'BackgroundColor','default','ForegroundColor','k')
    set(handles.checkPiButtons(z),'String',['Pi',num2str(z)])
end

%legend
set(handles.waitStatus,'visible','on')
set(handles.runStatus,'visible','on')
set(handles.blockStatus,'visible','on')
set(handles.failStatus,'visible','on')
set(handles.pauseStatus,'visible','on')
guidata(hObject, handles);

%graphs data from most recent/current file for the device by populating the
%information into the file selection drop down menus and running the graph
%function
function check1_Callback(hObject, eventdata, handles)
if length(handles.check1.String) > 4
    delete(handles.graphPanel.Children(2:end))
    set(handles.deviceChoice,'String',handles.check1.String)
    handles.fileChoice = [];
    set(handles.trialDisplay,'String','');
    set(handles.trialRecordText,'String','')
    set(handles.AnalysisTrials,'String','')
    
    % data location is given a variable
    handles.dataLocation = [handles.devicesFolder,handles.deviceChoice.String,'/'];
    
    handles.listFolder = dir(handles.dataLocation);
    validFiles = find(~[handles.listFolder.isdir]);
    fileDates = [handles.listFolder.datenum];
    [~,sortedFiles] = sort(fileDates,'descend');
    sortedFiles = sortedFiles(ismember(sortedFiles,validFiles));
    textDisplay = {};
    for z = 1:numel(sortedFiles)
        if handles.listFolder(sortedFiles(z)).name(2) == 'e'
            textDisplay = [textDisplay;{handles.listFolder(sortedFiles(z)).name}];
        end
    end
    handles.fileSelection.String = textDisplay;
    set(handles.fileSelection,'Enable','on')
    set(handles.graphButton,'Enable','on')
    graphButton_Callback(hObject, eventdata, handles)
end
guidata(hObject, handles);

%graphs data from most recent/current file for the device by populating the
%information into the file selection drop down menus and running the graph
%function
function check2_Callback(hObject, eventdata, handles)
if length(handles.check2.String) > 4
    set(handles.deviceChoice,'String',handles.check2.String)
    handles.fileChoice = [];
    delete(handles.graphPanel.Children(2:end))
    set(handles.trialDisplay,'String','');
    set(handles.trialRecordText,'String','')
    set(handles.AnalysisTrials,'String','')
    
    % data location is given a variable
    handles.dataLocation = [handles.devicesFolder,handles.deviceChoice.String,'/'];
    
    handles.listFolder = dir(handles.dataLocation);
    validFiles = find(~[handles.listFolder.isdir]);
    fileDates = [handles.listFolder.datenum];
    [~,sortedFiles] = sort(fileDates,'descend');
    sortedFiles = sortedFiles(ismember(sortedFiles,validFiles));
    textDisplay = {};
    for z = 1:numel(sortedFiles)
        if handles.listFolder(sortedFiles(z)).name(2) == 'e'
            textDisplay = [textDisplay;{handles.listFolder(sortedFiles(z)).name}];
        end
    end
    handles.fileSelection.String = textDisplay;
    set(handles.fileSelection,'Enable','on')
    set(handles.graphButton,'Enable','on')
    graphButton_Callback(hObject, eventdata, handles)
    
end
guidata(hObject, handles);

%graphs data from most recent/current file for the device by populating the
%information into the file selection drop down menus and running the graph
%function
function check3_Callback(hObject, eventdata, handles)
if length(handles.check3.String) > 4
    set(handles.deviceChoice,'String',handles.check3.String)
    handles.fileChoice = [];
    delete(handles.graphPanel.Children(2:end))
    set(handles.trialDisplay,'String','');
    set(handles.trialRecordText,'String','')
    set(handles.AnalysisTrials,'String','')
    
    % data location is given a variable
    handles.dataLocation = [handles.devicesFolder,handles.deviceChoice.String,'/'];
    
    handles.listFolder = dir(handles.dataLocation);
    validFiles = find(~[handles.listFolder.isdir]);
    fileDates = [handles.listFolder.datenum];
    [~,sortedFiles] = sort(fileDates,'descend');
    sortedFiles = sortedFiles(ismember(sortedFiles,validFiles));
    textDisplay = {};
    for z = 1:numel(sortedFiles)
        if handles.listFolder(sortedFiles(z)).name(2) == 'e'
            textDisplay = [textDisplay;{handles.listFolder(sortedFiles(z)).name}];
        end
    end
    handles.fileSelection.String = textDisplay;
    set(handles.fileSelection,'Enable','on')
    set(handles.graphButton,'Enable','on')
    graphButton_Callback(hObject, eventdata, handles)
    
end
guidata(hObject, handles);

%graphs data from most recent/current file for the device by populating the
%information into the file selection drop down menus and running the graph
%function
function check4_Callback(hObject, eventdata, handles)
if length(handles.check4.String) > 4
    set(handles.deviceChoice,'String',handles.check4.String)
    handles.fileChoice = [];
    delete(handles.graphPanel.Children(2:end))
    set(handles.trialDisplay,'String','');
    set(handles.trialRecordText,'String','')
    set(handles.AnalysisTrials,'String','')
    
    % data location is given a variable
    handles.dataLocation = [handles.devicesFolder,handles.deviceChoice.String,'/'];
    
    handles.listFolder = dir(handles.dataLocation);
    validFiles = find(~[handles.listFolder.isdir]);
    fileDates = [handles.listFolder.datenum];
    [~,sortedFiles] = sort(fileDates,'descend');
    sortedFiles = sortedFiles(ismember(sortedFiles,validFiles));
    textDisplay = {};
    for z = 1:numel(sortedFiles)
        if handles.listFolder(sortedFiles(z)).name(2) == 'e'
            textDisplay = [textDisplay;{handles.listFolder(sortedFiles(z)).name}];
        end
    end
    
    handles.fileSelection.String = textDisplay;
    set(handles.fileSelection,'Enable','on')
    set(handles.graphButton,'Enable','on')
    graphButton_Callback(hObject, eventdata, handles)
    
end
guidata(hObject, handles);

%graphs data from most recent/current file for the device by populating the
%information into the file selection drop down menus and running the graph
%function
function check5_Callback(hObject, eventdata, handles)
if length(handles.check5.String) > 4
    set(handles.deviceChoice,'String',handles.check5.String)
    handles.fileChoice = [];
    delete(handles.graphPanel.Children(2:end))
    set(handles.trialDisplay,'String','');
    set(handles.trialRecordText,'String','')
    set(handles.AnalysisTrials,'String','')
    
    % data location is given a variable
    handles.dataLocation = [handles.devicesFolder,handles.deviceChoice.String,'/'];
    
    handles.listFolder = dir(handles.dataLocation);
    validFiles = find(~[handles.listFolder.isdir]);
    fileDates = [handles.listFolder.datenum];
    [~,sortedFiles] = sort(fileDates,'descend');
    sortedFiles = sortedFiles(ismember(sortedFiles,validFiles));
    textDisplay = {};
    for z = 1:numel(sortedFiles)
        if handles.listFolder(sortedFiles(z)).name(2) == 'e'
            textDisplay = [textDisplay;{handles.listFolder(sortedFiles(z)).name}];
        end
    end
    handles.fileSelection.String = textDisplay;
    set(handles.fileSelection,'Enable','on')
    set(handles.graphButton,'Enable','on')
    graphButton_Callback(hObject, eventdata, handles)
    
end
guidata(hObject, handles);

%graphs data from most recent/current file for the device by populating the
%information into the file selection drop down menus and running the graph
%function
function check6_Callback(hObject, eventdata, handles)
if length(handles.check6.String) > 4
    set(handles.deviceChoice,'String',handles.check6.String)
    handles.fileChoice = [];
    delete(handles.graphPanel.Children(2:end))
    set(handles.trialDisplay,'String','');
    set(handles.trialRecordText,'String','')
    set(handles.AnalysisTrials,'String','')
    
    % data location is given a variable
    handles.dataLocation = [handles.devicesFolder,handles.deviceChoice.String,'/'];
    
    handles.listFolder = dir(handles.dataLocation);
    validFiles = find(~[handles.listFolder.isdir]);
    fileDates = [handles.listFolder.datenum];
    [~,sortedFiles] = sort(fileDates,'descend');
    sortedFiles = sortedFiles(ismember(sortedFiles,validFiles));
    textDisplay = {};
    for z = 1:numel(sortedFiles)
        if handles.listFolder(sortedFiles(z)).name(2) == 'e'
            textDisplay = [textDisplay;{handles.listFolder(sortedFiles(z)).name}];
        end
    end
    handles.fileSelection.String = textDisplay;
    set(handles.fileSelection,'Enable','on')
    set(handles.graphButton,'Enable','on')
    graphButton_Callback(hObject, eventdata, handles)
    
end
guidata(hObject, handles);

%graphs data from most recent/current file for the device by populating the
%information into the file selection drop down menus and running the graph
%function
function check7_Callback(hObject, eventdata, handles)
if length(handles.check7.String) > 4
    set(handles.deviceChoice,'String',handles.check7.String)
    handles.fileChoice = [];
    delete(handles.graphPanel.Children(2:end))
    set(handles.trialDisplay,'String','');
    set(handles.trialRecordText,'String','')
    set(handles.AnalysisTrials,'String','')
    
    % data location is given a variable
    handles.dataLocation = [handles.devicesFolder,handles.deviceChoice.String,'/'];
    
    handles.listFolder = dir(handles.dataLocation);
    validFiles = find(~[handles.listFolder.isdir]);
    fileDates = [handles.listFolder.datenum];
    [~,sortedFiles] = sort(fileDates,'descend');
    sortedFiles = sortedFiles(ismember(sortedFiles,validFiles));
    textDisplay = {};
    for z = 1:numel(sortedFiles)
        if handles.listFolder(sortedFiles(z)).name(2) == 'e'
            textDisplay = [textDisplay;{handles.listFolder(sortedFiles(z)).name}];
        end
    end
    handles.fileSelection.String = textDisplay;
    set(handles.fileSelection,'Enable','on')
    set(handles.graphButton,'Enable','on')
    graphButton_Callback(hObject, eventdata, handles)
    
end
guidata(hObject, handles);

%graphs data from most recent/current file for the device by populating the
%information into the file selection drop down menus and running the graph
%function
function check8_Callback(hObject, eventdata, handles)
if length(handles.check8.String) > 4
    set(handles.deviceChoice,'String',handles.check8.String)
    handles.fileChoice = [];
    delete(handles.graphPanel.Children(2:end))
    set(handles.trialDisplay,'String','');
    set(handles.trialRecordText,'String','')
    set(handles.AnalysisTrials,'String','')
    
    % data location is given a variable
    handles.dataLocation = [handles.devicesFolder,handles.deviceChoice.String,'/'];
    
    handles.listFolder = dir(handles.dataLocation);
    validFiles = find(~[handles.listFolder.isdir]);
    fileDates = [handles.listFolder.datenum];
    [~,sortedFiles] = sort(fileDates,'descend');
    sortedFiles = sortedFiles(ismember(sortedFiles,validFiles));
    textDisplay = {};
    for z = 1:numel(sortedFiles)
        if handles.listFolder(sortedFiles(z)).name(2) == 'e'
            textDisplay = [textDisplay;{handles.listFolder(sortedFiles(z)).name}];
        end
    end
    handles.fileSelection.String = textDisplay;
    set(handles.fileSelection,'Enable','on')
    set(handles.graphButton,'Enable','on')
    graphButton_Callback(hObject, eventdata, handles)
    
end
guidata(hObject, handles);

%graphs data from most recent/current file for the device by populating the
%information into the file selection drop down menus and running the graph
%function
function check9_Callback(hObject, eventdata, handles)
if length(handles.check9.String) > 4
    set(handles.deviceChoice,'String',handles.check9.String)
    handles.fileChoice = [];
    delete(handles.graphPanel.Children(2:end))
    set(handles.trialDisplay,'String','');
    set(handles.trialRecordText,'String','')
    set(handles.AnalysisTrials,'String','')
    
    % data location is given a variable
    handles.dataLocation = [handles.devicesFolder,handles.deviceChoice.String,'/'];
    
    handles.listFolder = dir(handles.dataLocation);
    validFiles = find(~[handles.listFolder.isdir]);
    fileDates = [handles.listFolder.datenum];
    [~,sortedFiles] = sort(fileDates,'descend');
    sortedFiles = sortedFiles(ismember(sortedFiles,validFiles));
    textDisplay = {};
    for z = 1:numel(sortedFiles)
        if handles.listFolder(sortedFiles(z)).name(2) == 'e'
            textDisplay = [textDisplay;{handles.listFolder(sortedFiles(z)).name}];
        end
    end
    handles.fileSelection.String = textDisplay;
    set(handles.fileSelection,'Enable','on')
    set(handles.graphButton,'Enable','on')
    graphButton_Callback(hObject, eventdata, handles)
    
end
guidata(hObject, handles);

%graphs data from most recent/current file for the device by populating the
%information into the file selection drop down menus and running the graph
%function
function check10_Callback(hObject, eventdata, handles)
if length(handles.check10.String) > 4
    set(handles.deviceChoice,'String',handles.check10.String)
    handles.fileChoice = [];
    delete(handles.graphPanel.Children(2:end))
    set(handles.trialDisplay,'String','');
    set(handles.trialRecordText,'String','')
    set(handles.AnalysisTrials,'String','')
    
    % data location is given a variable
    handles.dataLocation = [handles.devicesFolder,handles.deviceChoice.String,'/'];
    
    handles.listFolder = dir(handles.dataLocation);
    validFiles = find(~[handles.listFolder.isdir]);
    fileDates = [handles.listFolder.datenum];
    [~,sortedFiles] = sort(fileDates,'descend');
    sortedFiles = sortedFiles(ismember(sortedFiles,validFiles));
    textDisplay = {};
    for z = 1:numel(sortedFiles)
        if handles.listFolder(sortedFiles(z)).name(2) == 'e'
            textDisplay = [textDisplay;{handles.listFolder(sortedFiles(z)).name}];
        end
    end
    handles.fileSelection.String = textDisplay;
    set(handles.fileSelection,'Enable','on')
    set(handles.graphButton,'Enable','on')
    graphButton_Callback(hObject, eventdata, handles)
    
end
guidata(hObject, handles);

%graphs data from most recent/current file for the device by populating the
%information into the file selection drop down menus and running the graph
%function
function check11_Callback(hObject, eventdata, handles)
if length(handles.check11.String) > 4
    set(handles.deviceChoice,'String',handles.check11.String)
    handles.fileChoice = [];
    delete(handles.graphPanel.Children(2:end))
    set(handles.trialDisplay,'String','');
    set(handles.trialRecordText,'String','')
    set(handles.AnalysisTrials,'String','')
    
    % data location is given a variable
    handles.dataLocation = [handles.devicesFolder,handles.deviceChoice.String,'/'];
    
    handles.listFolder = dir(handles.dataLocation);
    validFiles = find(~[handles.listFolder.isdir]);
    fileDates = [handles.listFolder.datenum];
    [~,sortedFiles] = sort(fileDates,'descend');
    sortedFiles = sortedFiles(ismember(sortedFiles,validFiles));
    textDisplay = {};
    for z = 1:numel(sortedFiles)
        if handles.listFolder(sortedFiles(z)).name(2) == 'e'
            textDisplay = [textDisplay;{handles.listFolder(sortedFiles(z)).name}];
        end
    end
    handles.fileSelection.String = textDisplay;
    set(handles.fileSelection,'Enable','on')
    set(handles.graphButton,'Enable','on')
    graphButton_Callback(hObject, eventdata, handles)
    
end
guidata(hObject, handles);

%graphs data from most recent/current file for the device by populating the
%information into the file selection drop down menus and running the graph
%function
function check12_Callback(hObject, eventdata, handles)
if length(handles.check12.String) > 4
    set(handles.deviceChoice,'String',handles.check12.String)
    handles.fileChoice = [];
    delete(handles.graphPanel.Children(2:end))
    set(handles.trialDisplay,'String','');
    set(handles.trialRecordText,'String','')
    set(handles.AnalysisTrials,'String','')
    
    % data location is given a variable
    handles.dataLocation = [handles.devicesFolder,handles.deviceChoice.String,'/'];
    
    handles.listFolder = dir(handles.dataLocation);
    validFiles = find(~[handles.listFolder.isdir]);
    fileDates = [handles.listFolder.datenum];
    [~,sortedFiles] = sort(fileDates,'descend');
    sortedFiles = sortedFiles(ismember(sortedFiles,validFiles));
    textDisplay = {};
    for z = 1:numel(sortedFiles)
        if handles.listFolder(sortedFiles(z)).name(2) == 'e'
            textDisplay = [textDisplay;{handles.listFolder(sortedFiles(z)).name}];
        end
    end
    handles.fileSelection.String = textDisplay;
    set(handles.fileSelection,'Enable','on')
    set(handles.graphButton,'Enable','on')
    graphButton_Callback(hObject, eventdata, handles)
    
end
guidata(hObject, handles);

%graphs data from most recent/current file for the device by populating the
%information into the file selection drop down menus and running the graph
%function
function check13_Callback(hObject, eventdata, handles)
if length(handles.check13.String) > 4
    set(handles.deviceChoice,'String',handles.check13.String)
    handles.fileChoice = [];
    delete(handles.graphPanel.Children(2:end))
    set(handles.trialDisplay,'String','');
    set(handles.trialRecordText,'String','')
    set(handles.AnalysisTrials,'String','')
    
    % data location is given a variable
    handles.dataLocation = [handles.devicesFolder,handles.deviceChoice.String,'/'];
    
    handles.listFolder = dir(handles.dataLocation);
    validFiles = find(~[handles.listFolder.isdir]);
    fileDates = [handles.listFolder.datenum];
    [~,sortedFiles] = sort(fileDates,'descend');
    sortedFiles = sortedFiles(ismember(sortedFiles,validFiles));
    textDisplay = {};
    for z = 1:numel(sortedFiles)
        if handles.listFolder(sortedFiles(z)).name(2) == 'e'
            textDisplay = [textDisplay;{handles.listFolder(sortedFiles(z)).name}];
        end
    end
    handles.fileSelection.String = textDisplay;
    set(handles.fileSelection,'Enable','on')
    set(handles.graphButton,'Enable','on')
    graphButton_Callback(hObject, eventdata, handles)
    
end
guidata(hObject, handles);

%graphs data from most recent/current file for the device by populating the
%information into the file selection drop down menus and running the graph
%function
function check14_Callback(hObject, eventdata, handles)
if length(handles.check14.String) > 4
    set(handles.deviceChoice,'String',handles.check14.String)
    handles.fileChoice = [];
    delete(handles.graphPanel.Children(2:end))
    set(handles.trialDisplay,'String','');
    set(handles.trialRecordText,'String','')
    set(handles.AnalysisTrials,'String','')
    
    % data location is given a variable
    handles.dataLocation = [handles.devicesFolder,handles.deviceChoice.String,'/'];
    
    handles.listFolder = dir(handles.dataLocation);
    validFiles = find(~[handles.listFolder.isdir]);
    fileDates = [handles.listFolder.datenum];
    [~,sortedFiles] = sort(fileDates,'descend');
    sortedFiles = sortedFiles(ismember(sortedFiles,validFiles));
    textDisplay = {};
    for z = 1:numel(sortedFiles)
        if handles.listFolder(sortedFiles(z)).name(2) == 'e'
            textDisplay = [textDisplay;{handles.listFolder(sortedFiles(z)).name}];
        end
    end
    handles.fileSelection.String = textDisplay;
    set(handles.fileSelection,'Enable','on')
    set(handles.graphButton,'Enable','on')
    graphButton_Callback(hObject, eventdata, handles)
    
end
guidata(hObject, handles);

%graphs data from most recent/current file for the device by populating the
%information into the file selection drop down menus and running the graph
%function
function check15_Callback(hObject, eventdata, handles)
if length(handles.check15.String) > 4
    set(handles.deviceChoice,'String',handles.check15.String)
    handles.fileChoice = [];
    delete(handles.graphPanel.Children(2:end))
    set(handles.trialDisplay,'String','');
    set(handles.trialRecordText,'String','')
    set(handles.AnalysisTrials,'String','')
    
    % data location is given a variable
    handles.dataLocation = [handles.devicesFolder,handles.deviceChoice.String,'/'];
    
    handles.listFolder = dir(handles.dataLocation);
    validFiles = find(~[handles.listFolder.isdir]);
    fileDates = [handles.listFolder.datenum];
    [~,sortedFiles] = sort(fileDates,'descend');
    sortedFiles = sortedFiles(ismember(sortedFiles,validFiles));
    textDisplay = {};
    for z = 1:numel(sortedFiles)
        if handles.listFolder(sortedFiles(z)).name(2) == 'e'
            textDisplay = [textDisplay;{handles.listFolder(sortedFiles(z)).name}];
        end
    end
    handles.fileSelection.String = textDisplay;
    set(handles.fileSelection,'Enable','on')
    set(handles.graphButton,'Enable','on')
    graphButton_Callback(hObject, eventdata, handles)
    
end
guidata(hObject, handles);

%graphs data from most recent/current file for the device by populating the
%information into the file selection drop down menus and running the graph
%function
function check16_Callback(hObject, eventdata, handles)
if length(handles.check16.String) > 4
    set(handles.deviceChoice,'String',handles.check16.String)
    handles.fileChoice = [];
    delete(handles.graphPanel.Children(2:end))
    set(handles.trialDisplay,'String','');
    set(handles.trialRecordText,'String','')
    set(handles.AnalysisTrials,'String','')
    
    % data location is given a variable
    handles.dataLocation = [handles.devicesFolder,handles.deviceChoice.String,'/'];
    
    handles.listFolder = dir(handles.dataLocation);
    validFiles = find(~[handles.listFolder.isdir]);
    fileDates = [handles.listFolder.datenum];
    [~,sortedFiles] = sort(fileDates,'descend');
    sortedFiles = sortedFiles(ismember(sortedFiles,validFiles));
    textDisplay = {};
    for z = 1:numel(sortedFiles)
        if handles.listFolder(sortedFiles(z)).name(2) == 'e'
            textDisplay = [textDisplay;{handles.listFolder(sortedFiles(z)).name}];
        end
    end
    handles.fileSelection.String = textDisplay;
    set(handles.fileSelection,'Enable','on')
    set(handles.graphButton,'Enable','on')
    graphButton_Callback(hObject, eventdata, handles)
    
end
guidata(hObject, handles);

function fileLocation_Callback(hObject, eventdata, handles)
function fileLocation_CreateFcn(hObject, eventdata, handles)

if ispc && isequal(get(hObject,'BackgroundColor'), get(0,'defaultUicontrolBackgroundColor'))
    set(hObject,'BackgroundColor','white');
end

function filePath_Callback(hObject, eventdata, handles)
% checks to see if file path is valid, if not then a warning message pops up
checkPath1 = exist(handles.fileLocation.String);
if checkPath1 == 0
    popup = msgbox('Invalid file path');
else
    
    % checks to see if a Devices folder already exists in this location
    checkPath2 = exist([handles.fileLocation.String '\Devices']);
    checkPath3 = exist([handles.fileLocation.String 'Devices']);
    
    % if the folder doesn't exist then a dialogue box opens and asks user if
    % this is the correct file path
    if checkPath2 == 0 && checkPath3 == 0
        fp = msgbox('No data can be found in this location to graph. Change file path.');
    else
        handles.devicesFolder = [handles.fileLocation.String '\Devices\'];
        set(handles.checkDevices,'Enable','on')
        set(handles.deviceChoice,'Enable','on')
    end
end
guidata(hObject, handles);

function AnalysisTrials_Callback(hObject, eventdata, handles)
function AnalysisTrials_CreateFcn(hObject, eventdata, handles)
if ispc && isequal(get(hObject,'BackgroundColor'), get(0,'defaultUicontrolBackgroundColor'))
    set(hObject,'BackgroundColor','white');
end


% --- Continuously checks the status of the devices. If a device has a red
% status then an email will be sent as a notifcation
function emailNotif_Callback(hObject, eventdata, handles)

if handles.emailNotif.Value == 1
    set(handles.emailNotif,'BackgroundColor','k','ForegroundColor','w')
elseif handles.emailNotif.Value == 0
    set(handles.emailNotif,'BackgroundColor','w','ForegroundColor','k')
end

%if this is the first time this button has been pressed since the GUI has
%been opened then the user inputs information
if handles.statusLoop == 0 && handles.emailNotif.Value == 1
    %opens dialogue box for user email input, must use gmail
    prompt = {'Gmail Username','Password','Email Recipient','Email Message'};
    title = 'Failure Email Notification';
    dims = [1 60];
    answer = inputdlg(prompt,title,dims);
    handles.defaultInputs = answer;
    
    %if the user input the email information earlier then a question box
    %pops up and asks if the user would like to input new information or
    %keep the old information
elseif handles.statusLoop > 0 && handles.emailNotif.Value == 1
    inputChoice = questdlg(['Would you like to change your previous email '...
        'settings? Send From: ' handles.defaultInputs{1} '@gmail.com; Recipient: '...
        handles.defaultInputs{3}], 'Email Notification Settings','Yes','No','No');
    switch inputChoice
        case 'Yes'
            prompt = {'Gmail Username','Password','Email Recipient','Email Message'};
            title = 'Failure Email Notification';
            dims = [1 60];
            answer = inputdlg(prompt,title,dims);
            handles.defaultInputs = answer;
        case 'No'
            answer = handles.defaultInputs;
    end
end

%a value greater than 1 indicates the Error Notification button has been
%pressed more than once
handles.statusLoop = handles.statusLoop + 1;

%every 30 minutes, checks how recently each device saved a file
while handles.emailNotif.Value == 1
    pause(1800)
    load([handles.devicesFolder 'currentDevices.mat'])
    failedDevices = {};
    %for each device it first checks that the parameters have been moved into
    %the associated folder and then looks at when the most recent trial was
    %saved and then color codes the device based on the status
    for z = 1:numel(onDevices)
        set(handles.checkPiButtons(z),'Enable','on')
        loaded = 0;
        while ~loaded
            try
                load([handles.devicesFolder onDevices{z} '/performance.mat'])
                load([handles.devicesFolder onDevices{z} '/stopButton.mat'])
                loaded = 1;
            end
        end
        set(handles.checkPiButtons(z),'String',onDevices{z})
        try
            t1 = clock;
            t2 = datevec(timeStamp{length(timeStamp),2});
            timeCheck = (etime(t1,t2))/60;
            
            %if the device is not on an inter block interval and has recorded a
            %trial within the last 10 minutes then the status is green
            if timeCheck < 10 && blockInterval == 0
                set(handles.checkPiButtons(z),'BackgroundColor','g','ForegroundColor','k')
                
                %if the device is not on an inter block interval and hasn't recorded a
                %trial within the last 30 minutes then the status is red
            elseif timeCheck > 30 && blockInterval == 0 && pauseProgram == 0
                set(handles.checkPiButtons(z),'BackgroundColor','r','ForegroundColor','k')
                failedDevices = [failedDevices; onDevices{z}]
                
                %if the device is on an inter block interval and has recorded a
                %trial within the last 70 minutes then the status is yellow
            elseif timeCheck < 70 && blockInterval == 1 && pauseProgram == 0
                set(handles.checkPiButtons(z),'BackgroundColor','y','ForegroundColor','k')
                
                %if the device is on an inter block interval and hasn't recorded a
                %trial within the last 90 minutes then the status is red
            elseif timeCheck > 90 && blockInterval == 1 && pauseProgram == 0
                set(handles.checkPiButtons(z),'BackgroundColor','r','ForegroundColor','k')
                failedDevices = [failedDevices; onDevices{z}]
                
                %if the device has been paused then the status is magenta
            elseif pauseProgram == 1
                set(handles.checkPiButtons(z),'BackgroundColor','m','ForegroundColor','w')
            end
            
        catch
            
            %if the parameters file has not been moved to the associated
            %device folder then the status is blue
            set(handles.checkPiButtons(z),'BackgroundColor','b','ForegroundColor','w')
        end
        
    end
    
    %names the buttons to the corresponding device name
    for z = numel(onDevices) + 1:16
        set(handles.checkPiButtons(z),'BackgroundColor','default','ForegroundColor','k')
        set(handles.checkPiButtons(z),'String',['Pi',num2str(z)])
    end
    
    if ~isempty(failedDevices)
        disp('sending email')
        setpref('Internet','SMTP_Server','smtp.gmail.com');
        setpref('Internet','E_mail',[answer{1},'@gmail.com']);
        setpref('Internet','SMTP_Username',answer{1});
        setpref('Internet','SMTP_Password',answer{2});
        props = java.lang.System.getProperties;
        props.setProperty('mail.smtp.auth','true');
        props.setProperty('mail.smtp.socketFactory.class', 'javax.net.ssl.SSLSocketFactory');
        props.setProperty('mail.smtp.socketFactory.port','465');
        sendmail(answer{3},answer{4},failedDevices); 
    end
end
guidata(hObject, handles);
