# Supplementary material for: Automated Behavioral Experiments in Mice Reveal Periodic Cycles of Task Engagement within Circadian Rhythms
Source: eNeuro. 2019 Sep 17;6(5):ENEURO.0121-19.2019. doi: 10.1523/ENEURO.0121-19.2019 (PMC6775758; doi:10.1523/ENEURO.0121-19.2019)
Supplement: Extended Data 1 — ToneBox.zip contains a manual with parts lists and comprehensive step-by-step instructions for assembly and operation of the ToneBox system. We also provide models for 3D printing and PCB manufacturing, as well as software for system operation and data analysis. Download Extended Data 1, ZIP file. [file sup_enu-eN-MNT-0121-19-s02.zip › ToneBox-master/shaping.m]

function a = shaping(devicesFolder)

% loads parameters that were set in the ToneBoxGui
load([devicesFolder 'PiParams.mat'])


% makes sure that a folder exists for the device that is running, if a
% folder doesn't exist then one is created
checkFolder = exist([devicesFolder,cageID]);
if checkFolder == 0
    mkdir(devicesFolder,cageID)
end

%removes parameters file from the Devices folder into the folder
%corresponding to the device that is running, this prevents the ToneBoxGui from
%overwriting the parameters before a device is done downloading the file.
%Once this file is moved, another device can be selected and set up back in
%the ToneBoxGui
movefile([devicesFolder 'PiParams.mat'],[devicesFolder, cageID '/PiParams.mat'])

%sets variables for certain loop stoppages to zero, quit changes to 1 when 
%the Stop buton on the ToneBoxGui is pressed and it stops the entire phase, 
%intervalStop does the same as quit except it can be accessed during an 
%inter-block interval, pauseProgram becomes 1 when all the devices are
%paused through the ToneBoxGui.
quit = 0;
intervalStop = 0;
pauseProgram = 0;

%the variables are saved to a file to be accessed later, the program will
%check the status of these variables throughout the loop to see if the Stop
%button or Pause button has been pressed on the ToneBoxGui
save([devicesFolder,cageID,'\stopButton.mat'],'quit','intervalStop','pauseProgram')

% checks to see if a general performance (data) file already exists in the
% folder that is associated with the device. If the file already exists, then
% that file is renamed with a message that indicates there was an error. 
% This is a failsafe, the only way this file would exist at the beginning 
% of the function is if the function had stopped unexpectedly or 
% erroneously. Otherwise, this file is deleted at the end of the function 
% and the data is saved to a separate file that is time stamped.
checkFile = exist([devicesFolder, cageID '/performance.mat']);
if checkFile == 2
    try
        load([devicesFolder, cageID '/performance.mat'])
        movefile ([devicesFolder, cageID '/performance.mat'], [devicesFolder, cageID '/performance' datestr(now,'dd-mm-yyyy_HH.MM') '_stop_error.mat'])
    
        %if the performance file exists but matlab can't load it, i.e. it is
    %corrupted, the backup file will be renamed and saved with an error
    %message
    catch
        load([devicesFolder,cageID '/performance_backup.mat'])
        movefile([devicesFolder,cageID '/performance_backup.mat'],[devicesFolder, cageID '/performance' datestr(now,'dd-mm-yyyy_HH.MM') '_stop_error.mat'])
    end
end

%variable to determine whether the phase is running trials or on an
%inter-block interval
blockInterval = 0;

%these variables indicate which phase is running, used for data analysis
phaseChoice = 2;
phaseName = 'shaping';

%records of the number of each responses, respectively conditional hit,
%hit, early, and miss
condHitCount = 0;
hitCount = 0;
earlyCount = 0;
missCount = 0;

%records of the number of trials
totalTrials = 0;

%records of the time each trial starts
timeStamp = {};

%Compiles the licks from each trial into a matrix, each row is another 
%trial of recorded licks
lickTotal = {};

%variable used to find when the first lick occurred
lickData = [];

% nbins can be adjusted based depending on if the sampling rate of
% the sensor is too fast or too slow, this value was picked based on
% observing how fast a mouse can lick and react to the stimulus, the bins
% are used to break up the lick response data
nbins = 75;

% Compiles all the separate lick histograms into one big data set
totalData = [];

%sets the x axis based on the nbins variable for plotting histograms later
%in data analysis
xaxis = linspace(0,4,nbins);

% records the first lick for all trials
lickResponse = zeros(1,nbins);

% saves target tone selections from ToneBoxGui to this function
target = targetChoice;

%records which tone played during that trial
toneVec = [];

%records whether the response was a hit 'H', early 'E', a miss 'M', or a
%conditional hit 'C'
responseVec = [];

% saves all these variables to a performance file to be saved at the end of
% each loop. this file is used for data analysis in the DataGraph GUI
save([devicesFolder, cageID '/performance.mat'],'phaseName','hitCount','missCount','earlyCount','condHitCount',...
    'xaxis','totalTrials','lickResponse','totalData','target','phaseChoice','cageID','timeStamp','blockInterval','toneVec','responseVec')

%starts a timer that, once it reaches 60 minutes, will indicate the end of
%a block and the beginning of an inter-block interval
ibi = tic;

%quit becomes 1 when the Stop button is pressed on the ToneBoxGui
while quit == 0
    
    %creates a backup file for the data
    copyfile([devicesFolder, cageID '/performance.mat'],[devicesFolder, cageID '/performance_backup.mat'])
    
    %if an error occurs, then the value will become 1 and the data for that
    %trial will be voided. The raspberry pi sometimes will drop connection
    %and the few commands that get sent to the pi will cause the program to
    %pause and error. There are try-catch loops for each command sent to
    %the raspberry pi. If an error occurs, the raspberry pi connection will
    %be deleted and reloaded from the parameters file.
    error = 0;
    
    % checks the quit variable at the beginning of each loop, if quit is 1
    % then the loop will run once more and then stop
    load([devicesFolder, cageID '/stopButton.mat']);
    
    %records the number of trials
    totalTrials = totalTrials + 1;
    
    %records the time of each trial
    timeStamp = [timeStamp; {totalTrials datestr(now,'mm/dd/yyyy HH:MM:SS')}];
    
    %if the trial results in the corresponding response, the variable will
    %equal 1
    condHit = 0;
    hit = 0;
    early = 0;
    
    % in this phase, mice are rewarded 20% of misses
    randomNumber = randi(100);
    percent = 20;
    
    %records the licks of the current trial, then resets each loop
    lickTrial = [];
    
    % variable used later for controlling solenoid, makes sure the solenoid
    % is only triggered once
    cond = 0;
    
    % sound files are stored as Tone_XkHz_0dB, and the different values of
    % X are the different tone frequencies. The sound variable selects a
    % random value from the specific tones that were selected in the
    % ToneBoxGui
    sound = num2str(target(randi(length(target))));
    
    %records which tone is played each trial
    toneVec = [toneVec,{num2str(sound)}];
    
    % saves all these variables to a performance file to be saved at the end of
    % each loop. this file is used for data analysis in the DataGraph GUI
    save([devicesFolder, cageID '/performance.mat'],'phaseName','hitCount','missCount','earlyCount','condHitCount',...
    'xaxis','totalTrials','lickResponse','totalData','target','phaseChoice','cageID','timeStamp','blockInterval','toneVec','responseVec')
    
    %tests to make sure the raspberry pi is connected, if not, the
    %connection variable rpi is deleted and reloaded from the parameters
    %file, error is changed to 1 so that data will be voided at the end
    try
        system(rpi,'hostname');
    catch
        disp('connection error 1')
        datestr(now,'mm/dd/yyyy HH:MM:SS')
        clear rpi
        load([devicesFolder, cageID '/PiParams.mat'],'rpi')
        error = 1;
    end
    
    % this delay ensures that a new trial doesn't start until that the
    % animal hasn't licked for 5 consecutive seconds
    C = tic;
    lickPin = 0;
    while toc(C) < 5 && intervalStop == 0
        
        % tells the raspberry pi to read the capacitive touch sensor
        try
            lickPin = readDigitalPin(rpi, 5);
        catch
            disp('connection error 2')
            datestr(now,'mm/dd/yyyy HH:MM:SS')
            clear rpi
            load([devicesFolder, cageID '/PiParams.mat'],'rpi')
            pause(5)
            error = 1;
        end
        if lickPin == 1
            C = tic;
        end
        w = toc(C);
    end
    
    %starts a timer to help align the sound file with the trial time
    V = tic;
    
    % command to raspberry pi to play random sound selection
    system(rpi,['sudo mplayer /home/tonebox/Tone_' sound 'kHz_0dB.wav </dev/null >/dev/null 2>&1 &']);
    % ensures that the sound begins at 1 second in the trial, there is a
    % delay between calling the command and executing the command
    while toc(V) < .66
        A = 0;
    end
    
    % timer for the beginning of each trial
    A = tic;
    
    % time of a trial is 4 seconds, the response window is between 1 and 3
    % seconds
    while toc(A) < 4
        
        % tells the raspberry pi to read the capacitive touch sensor
        try 
           lickPin = readDigitalPin(rpi, 5);
        catch
            disp('connection error 3')
            datestr(now,'mm/dd/yyyy HH:MM:SS')
            clear rpi
            load([devicesFolder, cageID '/PiParams.mat'],'rpi')
            pause(5)
            error = 1;
        end
        
        % lickTrial will be timestamped every time the capacitive touch
        % sensor is triggered, this is how licks are recorded each trial
        if lickPin == 1
            lickTrial = [lickTrial; toc(A)]; %logs when in time the capacitive sensor is triggered (aka licks)
        end
        
        % these conditions indicate a "hit" and the last condition
        % stipulates that after the first lick, the solenoid will get
        % triggered
        if toc(A) >= 1 && toc(A) <=1.5 && lickPin == 1 && early == 0 && length(lickTrial) == 1
            hit = 1;
            
            % the reward is 2 seconds of water so the second timer keeps
            % track to turn the solenoid on for 2 seconds
            B = tic;
            while toc(B) <= 2
                
                % tells the raspberry pi to turn on the solenoid to 
                % deliver water
                try
                    writeDigitalPin(rpi, 13, 1)
                    disp('solenoid on');
                catch
                    disp('connection error 4')
                    datestr(now,'mm/dd/yyyy HH:MM:SS')
                    clear rpi
                    load([devicesFolder, cageID '/PiParams.mat'],'rpi')
                    pause(5)
                    error = 1;
                end
                
                % tells the raspberry pi to read the capacitive touch
                % sensor so the licks during this period are still recorded
                try
                    lickPin = readDigitalPin(rpi, 5);
                catch
                    disp('connection error 5')
                    datestr(now,'mm/dd/yyyy HH:MM:SS')
                    clear rpi
                    load([devicesFolder, cageID '/PiParams.mat'],'rpi')
                    pause(5)
                    error = 1;
                end
                
                if lickPin == 1
                    lickTrial = [lickTrial; toc(A)];
                end
            end
            
            %tells the raspberry pi to turn off the solenoid after 2 sec
            try
                writeDigitalPin(rpi,13,0)
            catch
                disp('connection error 6')
                datestr(now,'mm/dd/yyyy HH:MM:SS')
                clear rpi
                load([devicesFolder, cageID '/PiParams.mat'],'rpi')
                pause(5)
                error = 1;
                writeDigitalPin(rpi,13,0)
            end
        end
        
        % 20% of trials will get conditional water at 1.5 seconds if there
        % has not already been a correct hit response recorded, if there is
        % a response within this conditional water delivery window then the
        % response is recorded as a conditional hit
        if randomNumber < percent && toc(A) > 1.5 && toc(A) <= 3 && lickPin == 1 && early == 0 && length(lickTrial) == 1
            condHit = 1;
        end
        
        % if the trial is selected to be a conditional water trial but the
        % mouse responsds before the conditional water is delivered at 1.5
        % then the response is considered a correct hit. The typical 2
        % seconds of water reward is delivered for a correct hit and the
        % conditioning water is not deliviered
        if randomNumber > percent && toc(A) >= 1 && toc(A) <=3 && lickPin == 1 && early == 0 && length(lickTrial) == 1
            hit = 1;
            B = tic;
            while toc(B) <= 2

                try
                    writeDigitalPin(rpi, 13, 1)
                    disp('solenoid on');
                catch
                    disp('connection error 7')
                    datestr(now,'mm/dd/yyyy HH:MM:SS')
                    clear rpi
                    load([devicesFolder, cageID '/PiParams.mat'],'rpi')
                    pause(5)
                    error = 1;
                end
               
                try
                    lickPin = readDigitalPin(rpi, 5);
                catch
                    disp('connection error 8')
                    datestr(now,'mm/dd/yyyy HH:MM:SS')
                    clear rpi
                    load([devicesFolder, cageID '/PiParams.mat'],'rpi')
                    pause(5)
                    error = 1;
                end
                
                if lickPin == 1
                    lickTrial = [lickTrial; toc(A)];
                end
            end

            try
                writeDigitalPin(rpi,13,0)
            catch
                disp('connection error 9')
                datestr(now,'mm/dd/yyyy HH:MM:SS')
                clear rpi
                load([devicesFolder, cageID '/PiParams.mat'],'rpi')
                pause(5)
                error = 1;
                writeDigitalPin(rpi,13,0)
            end
        end
        
        %if the trial is selected to be a conditional water trial and no
        %hit is recorded, then water will be delivered for 0.5 seconds at
        %1.5 seconds into the trial
        if toc(A) > 1.5 && randomNumber < percent && hit == 0 && early == 0 && cond == 0
            
            % the reward is 0.5 seconds of water so this timer keeps
            % track to turn the solenoid on for 0.5 seconds
            C = tic;
            while toc(C) <= .5
                
                try
                    writeDigitalPin(rpi, 13, 1)
                catch
                    disp('connection error 10')
                    datestr(now,'mm/dd/yyyy HH:MM:SS')
                    clear rpi
                    load([devicesFolder, cageID '/PiParams.mat'],'rpi')
                    pause(5)
                    error = 1;
                end
                
                try
                    lickPin = readDigitalPin(rpi, 5);
                catch
                    disp('connection error 11')
                    datestr(now,'mm/dd/yyyy HH:MM:SS')
                    clear rpi
                    load([devicesFolder, cageID '/PiParams.mat'],'rpi')
                    pause(5)
                    error = 1;
                end
                
                if lickPin == 1
                    lickTrial = [lickTrial; toc(A)];
                end
            end
            
            % the solenoid is turned off after 0.5 seconds
            try
                writeDigitalPin(rpi,13,0)
            catch
                disp('connection error 12')
                datestr(now,'mm/dd/yyyy HH:MM:SS')
                clear rpi
                load([devicesFolder, cageID '/PiParams.mat'],'rpi')
                pause(5)
                error = 1;
                writeDigitalPin(rpi,13,0)
            end
            
            % cond variable is increased so the if-statement isn't
            % true anymore and the solenoid only gets triggered once
            cond = 1;
        end
            
        % if a lick is detected before the response window (<1s) then the
        % response is considered "early"
        if toc(A) < 1 && lickPin == 1
            early = 1;
        end

    end
    
    if error == 0
        % these count variables are used for a histogram to show
        % quantitatively how the mouse responded. the responseVec vector
        % also saves the type of response with a corresponding letter
        if hit == 0 && early == 0 && condHit == 0
            disp('miss')
            missCount = missCount + 1;
            responseVec = [responseVec,'M'];
        end
        if hit == 1
            disp('hit')
            hitCount = hitCount + 1;
            responseVec = [responseVec,'H'];
        end
        if condHit == 1
            disp('conditional hit')
            condHitCount = condHitCount + 1;
            responseVec = [responseVec,'C'];
        end
        if early == 1
            disp('early')
            earlyCount = earlyCount + 1;
            responseVec = [responseVec,'E'];
        end
        
        % delay between each trial 5 to 9 seconds
        delay = randi([5,9]);
        pause(delay)
        
        % Compiles the licks from each trial into a matrix, each row is 
        % another trial of recorded licks
        lickTotal = [lickTotal; {lickTrial}];
        
        % The next three lines find where the first lick occurred in the 
        % most recent trial
        lickData = cell2mat(lickTotal(totalTrials));
        % This line specifically separates the recorded licks into a histogram
        [lickHistogram,edges] = histcounts(lickData,nbins,'BinLimit',[0 4]);
        firstLick = find(lickHistogram>0,1);
        
        % This logs the first lick into a histogram of all the first licks for
        % all trials
        lickResponse(1,firstLick) = lickResponse(1,firstLick) + 1;
        
        % Compiles all the separate lick histograms into one big data set
        totalData = [totalData; lickHistogram];
        
        save([devicesFolder, cageID '/performance.mat'],'phaseName','hitCount','missCount','earlyCount','condHitCount',...
            'xaxis','totalTrials','lickResponse','totalData','target','phaseChoice','cageID','timeStamp','blockInterval','toneVec','responseVec')
     
    end
    
    %voids data if an error occurred during the trial
    if error == 1
        if length(responseVec) == totalTrials
            responseVec(length(responseVec)) = [];
        end
        totalTrials = totalTrials - 1;
        toneVec(length(toneVec)) = [];
    end
    
    % inter-block interval, after 60 minutes of trials there is a 60 minute
    % break
    if toc(ibi) > 3600
        %keeps track of loops/time
        trialTime = 0;
        %saves a variable so that the DataGraph GUI knows that the device
        %is on a break
        blockInterval = 1;
        save([devicesFolder, cageID  '/performance.mat'],'blockInterval','-append')
        % loop runs 3600 times unless stop button on ToneBoxGui is pressed, if
        % stop button is pressed, interval loop stops and main loop also
        % stops as the varialbes intervalStop and quit are both changed to
        % equal 1
        while trialTime < 3600 && intervalStop == 0
            trialTime = trialTime + 1;
            load([devicesFolder, cageID '/stopButton.mat']);
            pause(1)
        end
        %restarts the inter-block interval timer
        ibi = tic;
        %resets this variable so the status of the device is no longer on a
        %break
        blockInterval = 0;
        save([devicesFolder, cageID  '/performance.mat'],'blockInterval','-append')
    end
    
    % pauses program when Pause All button is pressed on ToneBoxGui, stops
    % the loop when the Resume All button is pressed
    while pauseProgram == 1
        pause(10)
        load([devicesFolder, cageID '/stopButton.mat']);
    end
        
end

% the final data will be saved to a time stamped performance file
save([devicesFolder, cageID '/performance' datestr(now,'dd-mm-yyyy_HH.MM') '.mat'],'phaseName','hitCount','missCount','earlyCount','condHitCount',...
    'xaxis','totalTrials','lickResponse','totalData','target','phaseChoice','cageID','timeStamp','blockInterval','toneVec','responseVec')


% deletes the generic performance file
delete([devicesFolder, cageID '/performance.mat'])
