# Supplementary material for: Automated Behavioral Experiments in Mice Reveal Periodic Cycles of Task Engagement within Circadian Rhythms
Source: eNeuro. 2019 Sep 17;6(5):ENEURO.0121-19.2019. doi: 10.1523/ENEURO.0121-19.2019 (PMC6775758; doi:10.1523/ENEURO.0121-19.2019)
Supplement: Extended Data 1 — ToneBox.zip contains a manual with parts lists and comprehensive step-by-step instructions for assembly and operation of the ToneBox system. We also provide models for 3D printing and PCB manufacturing, as well as software for system operation and data analysis. Download Extended Data 1, ZIP file. [file sup_enu-eN-MNT-0121-19-s02.zip › ToneBox-master/SpeakerCalibration.m]

function SpeakerCalibration(rpi,filepath,ultra)

global globalparams Response

%%%% Initialize variables and hardware
globalparams.speaker='PUI';
globalparams.microphone='BK4944A';
globalparams.VRef=5;
globalparams.dBSPLRef=60;


%Duration of calibration sounds
globalparams.LStim=10;


if ultra == 1
    %high-pass corner frequency for recordings
    globalparams.highcut = 50000;
    globalparams.SR=192000;
    globalparams.Fband=[1000 50000];
else
    %high-pass corner frequency for recordings
    globalparams.highcut = 23000;
    globalparams.SR=48000;
    globalparams.Fband=[1000 23000];
end

globalparams.R=[];

%%%% Record a broad-noise that is set to +/- the maximum output voltage (VRef)
globalparams.NSteps = round(globalparams.LStim*globalparams.SR);
Noise = wgn(1,globalparams.NSteps,1);
Noise = Noise(:);
ramp = hanning(round(.2 * globalparams.SR*2));
ramp = ramp(1:floor(length(ramp)/2));
Noise(1:length(ramp)) = Noise(1:length(ramp)) .* ramp;
Noise(end-length(ramp)+1:end) = Noise(end-length(ramp)+1:end) .* flipud(ramp);
Noise = Noise./max(abs(Noise));
audiowrite([filepath,'noise.wav'],Noise,globalparams.SR)
putFile(rpi,[filepath,'noise.wav'],'/home/tonebox')
%Play and record the sound
if ultra == 0
    system(rpi, ['sudo amixer set ''Auto Gain Control'' off']);
    system(rpi,'sudo amixer set Speaker 50%');
end
system(rpi,['sudo arecord -D plughw:1,0 -d 11 -f dat -r ' num2str(globalparams.SR) ' -c 1 calnoise.wav | sudo aplay -D plughw:1,0 /home/tonebox/noise.wav']);
getFile(rpi,'/home/tonebox/calnoise.wav',filepath);
system(rpi,'sudo rm /home/tonebox/calnoise.wav | sudo rm /home/tonebox/noise.wav');
AllData = audioread([filepath,'calnoise.wav']);
Response = AllData;
Response(1:length(ramp)) = Response(1:length(ramp)) .* ramp;
Response(end-length(ramp)+1:end) = Response(end-length(ramp)+1:end) .* flipud(ramp);
fprintf(['\n ====== Done Recording ======\n']);
globalparams.Fig=figure('position',[177   216   735   745]);
set(gcf,'Name',['Speaker: ',globalparams.speaker,' (SR=',num2str(globalparams.SR),'Hz)'],'MenuBar','none','Toolbar','figure');

%%%% Estimate the whitening filter
%This program uses the recorded response to a noise played through a speaker to estimate (1) the transfer function from the speaker to the
%microphone and (2) the "Inverse" transfer function, which is the equalizing spectrum that flatens the spectral output of the speaker. The
%inverse transfer function is found by divding an idealized flat spectrum by the forward transfer function.
R = globalparams.R;
R.Fs = globalparams.SR;
ResponseSpec =(1/length(Response))*abs(fft(Response));
ResponseSpec=smooth(ResponseSpec,2^10);
ResponseSpecdB = VolumeConversion(ResponseSpec,'V2dB',globalparams.microphone);
%Estimate whitening filter
f = linspace(0,R.Fs,length(ResponseSpecdB));
fidx = find(f>=globalparams.Fband(1) & f<=globalparams.Fband(2));
WhiteSpecdB = min(ResponseSpecdB(fidx))-ResponseSpecdB;
R.WhiteningSpec = VolumeConversion(WhiteSpecdB','dB2V',globalparams.microphone);
figure(globalparams.Fig)
subplot(2,2,1:2)
cla
plot(f/1000,ResponseSpecdB,'b','linewidth',2);
set(gca,'Xscale','log')
hold on;
grid on
xlim(globalparams.Fband./1000)
aa=axis;
ylim([0 aa(4)+1]);
ylabel('dB SPL')
xlabel('Frequency (kHz)');
title('Recorded Noise Spectrum Level','fontsize',10);
R.ResponseSpecdB=ResponseSpecdB;
globalparams.R = R;

%%%% Estimate amplifier gain
WhiteningSpec=globalparams.R.WhiteningSpec';
R = globalparams.R;
Noise = wgn(1,length(WhiteningSpec),1);
Noise = Noise(:);
ramp = hanning(round(.2 * globalparams.SR*2));
ramp = ramp(1:floor(length(ramp)/2));
Noise(1:length(ramp)) = Noise(1:length(ramp)) .* ramp;
Noise(end-length(ramp)+1:end) = Noise(end-length(ramp)+1:end) .* flipud(ramp);
CalbNoise = Noise./max(abs(Noise));
[b a] = butter(6,globalparams.Fband./(globalparams.SR/2));
CalbNoise = filtfilt(b,a,CalbNoise);
CalbNoise = CalbNoise./max(abs(CalbNoise));
%Whiten the noise for gain calibration
CalbNoiseSpec=fft(CalbNoise);
CalbNoiseSpecPhase=angle(CalbNoiseSpec);
CalbNoiseSpecdB=VolumeConversion(abs(CalbNoiseSpec),'V2dB',globalparams.microphone);
WhiteningSpecdB=VolumeConversion(WhiteningSpec,'V2dB',globalparams.microphone);
CalbNoiseSpecdBWhite=CalbNoiseSpecdB + WhiteningSpecdB;
CalbNoiseSpecWhite=VolumeConversion(CalbNoiseSpecdBWhite,'dB2V',globalparams.microphone);
CalbNoiseSpecWhite=CalbNoiseSpecWhite.*exp(j.*CalbNoiseSpecPhase);
CalbNoiseWhite=real(ifft(CalbNoiseSpecWhite));
CalbNoiseWhite = CalbNoiseWhite(1:globalparams.SR);
ramp = hanning(round(.2 * globalparams.SR*2));
ramp=ramp(1:floor(length(ramp)/2));
CalbNoiseWhite(1:length(ramp))=CalbNoiseWhite(1:length(ramp)) .* ramp;
CalbNoiseWhite(end-length(ramp)+1:end)=CalbNoiseWhite(end-length(ramp)+1:end) .* flipud(ramp);
CalbNoiseWhite = CalbNoiseWhite./max(abs(CalbNoiseWhite));

%Play noise and adjust amplifier gain
CurrentdB=0;
VolPercent=100;
if ultra == 0
    system(rpi,['sudo amixer set Speaker ' num2str(VolPercent) '%']);
else
    disp('Manually adjust speaker gain on soundcard')
end
while abs(globalparams.dBSPLRef-CurrentdB) > 3
    audiowrite([filepath,'CalbNoiseWhite.wav'],CalbNoiseWhite,globalparams.SR)
    putFile(rpi,[filepath,'CalbNoiseWhite.wav'],'/home/tonebox')
    system(rpi,['sudo arecord -D plughw:1,0 -d 2 -f dat -r ' num2str(globalparams.SR) ' -c 1 CalbNoiseWhiteGain.wav | sudo aplay -D plughw:1,0 /home/tonebox/CalbNoiseWhite.wav']);
    getFile(rpi,'/home/tonebox/CalbNoiseWhiteGain.wav',filepath);
    system(rpi,'sudo rm /home/tonebox/CalbNoiseWhiteGain.wav | sudo rm /home/tonebox/CalbNoiseWhite.wav');
    AIdata = audioread([filepath,'CalbNoiseWhiteGain.wav']);
    AIdata(1:length(ramp))=AIdata(1:length(ramp)) .* ramp;
    AIdata(end-length(ramp)+1:end)=AIdata(end-length(ramp)+1:end) .* flipud(ramp);
    Vcurrent = rms(AIdata);
    CurrentdB = VolumeConversion(Vcurrent,'V2dB',globalparams.microphone);
    disp(['dB Goal Difference: ' num2str(globalparams.dBSPLRef-CurrentdB)])
    VolPercent = VolPercent-10;
    if ultra == 0
        system(rpi,['sudo amixer set Speaker ' num2str(VolPercent) '%']);
    else
        disp('Manually adjust speaker gain on soundcard')
    end
    pause(2)
end
R.cdBSPL = VolumeConversion(Vcurrent,'V2dB',globalparams.microphone);
fprintf(['\n=> Level: ',num2str(R.cdBSPL),'\n']);
R.Fs=globalparams.SR;
R.VolPercent = VolPercent;
globalparams.R = R;

%Test calibration
globalparams.NSteps = round(globalparams.LStim*globalparams.SR);
F=1000.*2.^[0:.5:5.5];
if ~ultra
    F=F(F<23000);
end
tonedur=0.2;
t=0:1/globalparams.SR:(tonedur)-(1/globalparams.SR);
fprintf(['\n ====== Calibration Tones ====== \n']);
Tones =[];
for i = 1:length(F)
    tone = sin(2*pi*F(i).*t)';
    %Normalize tone to +/-VRef
    MAX = max(abs(tone));
    tone = globalparams.VRef*(tone./MAX);
    ramp = hanning(round(.02 * globalparams.SR*2));
    ramp = ramp(1:floor(length(ramp)/2));
    tone(1:length(ramp)) = tone(1:length(ramp)) .* ramp;
    tone(end-length(ramp)+1:end) = tone(end-length(ramp)+1:end).*flipud(ramp);
    %Whiten the tone
    spec = globalparams.R.WhiteningSpec';
    mic = globalparams.microphone;
    toneWhite = IOCalibrationFilter(tone, spec, mic);
    toneWhite(1:length(ramp)) = toneWhite(1:length(ramp)) .* ramp;
    toneWhite(end-length(ramp)+1:end) = toneWhite(end-length(ramp)+1:end) .* flipud(ramp);
    toneWhite = [zeros(length(tone),1); toneWhite; zeros(length(tone),1)];
    Tones=[Tones; toneWhite];
end
Tones=Tones./max(abs(Tones));
L = ceil(length(Tones)./globalparams.SR);

%Play tones
if ultra == 0
    system(rpi,['sudo amixer set Speaker ' num2str(R.VolPercent) '%']);
end
audiowrite([filepath,'Tones.wav'],Tones,globalparams.SR)
putFile(rpi,[filepath,'Tones.wav'],'/home/tonebox')
system(rpi,['sudo arecord -D plughw:1,0 -d ' num2str(L) ' -f dat -r ' num2str(globalparams.SR) ' -c 1 TonesCalb.wav | sudo aplay -D plughw:1,0 /home/tonebox/Tones.wav']);
getFile(rpi,'/home/tonebox/TonesCalb.wav',filepath);
system(rpi,'sudo rm /home/tonebox/TonesCalb.wav | sudo rm /home/tonebox/Tones.wav');
AIdata = audioread([filepath,'TonesCalb.wav']);
f1 = globalparams.Fband(1)-500;
f2 = globalparams.Fband(2)+500;
[b a] = butter(6,[f1 f2]./(globalparams.SR/2));
AIdata = filtfilt(b,a,AIdata);
AIdata(1:length(ramp))=AIdata(1:length(ramp)) .* ramp;
AIdata(end-length(ramp)+1:end)=AIdata(end-length(ramp)+1:end) .* flipud(ramp);
figure(globalparams.Fig)
subplot(2,2,3)
AIdB=VolumeConversion(rms(AIdata),'V2dB',globalparams.microphone);
t=0:1/globalparams.SR:(length(AIdata)/R.Fs)-(1/globalparams.SR);
plot(t,AIdata,'k')
xlabel('Time (s)')
ylabel('Volts')
title([{'Calibrated Test Tone Waveform'};{['RMS Level: ' num2str(roundTo(AIdB,1)) ' dB SPL']}],'fontsize',10)
aa=axis;
ylim([-max(aa(3:end)) max(aa(3:end))].*1.5)
grid on
f=linspace(0,R.Fs,length(AIdata));
subplot(2,2,4)
AIDataSpec=(2/length(AIdata))*(abs(fft(AIdata)));
AIDataSpecdB=VolumeConversion(AIDataSpec,'V2dB',globalparams.microphone);
plot(f/1000,AIDataSpecdB-mean(AIDataSpecdB),'k')
xlim([0 (1000+globalparams.Fband(2))/1000])
xlabel('Frequency (kHz)')
ylabel('dB SPL')
title('Calibrated Test Tone Spectrum','fontsize',10)
aa=axis;
ylim([0 aa(4)])
grid on
globalparams.R = R;

%Save calibration
FileName = ['SpeakerCalibration_',globalparams.speaker,'_',globalparams.microphone,'.mat'];
globalparams.R.VRef = globalparams.VRef;
globalparams.R.dBSPLRef = globalparams.dBSPLRef;
R = globalparams.R;
fprintf(['\n ====== Saving Calibration ======\n']);
save([filepath, FileName],'R')
putFile(rpi,[filepath, FileName],'/home/tonebox')

%Save calibrated tones
try
    system(rpi,'sudo rm /home/tonebox/*.wav');
end
fs=globalparams.SR;
t0 = 0:1/fs:1-(1/fs);
t1=t0;
t2 = 0:1/fs:2.5-(1/fs);
AllWhiteTones=[];
M=[];
for i = 1:length(F)
    Trial =[];
    tone = sin(2*pi*F(i).*t1)';
    %Normalize tone to +/-VRef
    MAX = max(abs(tone));
    tone = globalparams.VRef*(tone./MAX);
    ramp = hanning(round(.02 * globalparams.SR*2));
    ramp = ramp(1:floor(length(ramp)/2));
    tone(1:length(ramp)) = tone(1:length(ramp)) .* ramp;
    tone(end-length(ramp)+1:end) = tone(end-length(ramp)+1:end).*flipud(ramp);
    %Whiten the tone
    spec = globalparams.R.WhiteningSpec';
    mic = globalparams.microphone;
    toneWhite = IOCalibrationFilter(tone, spec, mic);
    toneWhite(1:length(ramp)) = toneWhite(1:length(ramp)) .* ramp;
    toneWhite(end-length(ramp)+1:end) = toneWhite(end-length(ramp)+1:end) .* flipud(ramp);
    Trial = [zeros(length(t0),1); toneWhite; zeros(length(t2),1)];
    AllWhiteTones{i} = Trial;
    M(i) = max(abs(Trial));
end
%Level attentuations
LL = -30:5:0;
for i = 1:length(F)
    for ii = 1:length(LL)
        AttendB=10^(LL(ii)/20);
        Trial = AttendB*(AllWhiteTones{i}./max(M));
        fname = ['Tone_' num2str(roundTo(F(i)./1000,1)) 'kHz_' num2str(LL(ii)) 'dB.wav'];
        audiowrite([filepath, fname],Trial,globalparams.SR)
        putFile(rpi,[filepath, fname],'/home/tonebox');
        delete([filepath, fname]);
    end
end

fprintf(['\n ====== Done! ======\n']);
