# Supplementary material for: Automated Behavioral Experiments in Mice Reveal Periodic Cycles of Task Engagement within Circadian Rhythms
Source: eNeuro. 2019 Sep 17;6(5):ENEURO.0121-19.2019. doi: 10.1523/ENEURO.0121-19.2019 (PMC6775758; doi:10.1523/ENEURO.0121-19.2019)
Supplement: Extended Data 1 — ToneBox.zip contains a manual with parts lists and comprehensive step-by-step instructions for assembly and operation of the ToneBox system. We also provide models for 3D printing and PCB manufacturing, as well as software for system operation and data analysis. Download Extended Data 1, ZIP file. [file sup_enu-eN-MNT-0121-19-s02.zip › ToneBox-master/discrimination.m]

function a = discrimination(devicesFolder)

% loads parameters that were set in the ToneBoxGui
load([devicesFolder 'PiParams.mat'])

% makes sure that a folder exists for the device that is running, if a
% folder doesn't exist then one is created
checkFolder = exist([devicesFolder,cageID]);
if checkFolder == 0
    mkdir(devicesFolder,cageID)
end
%removes parameters file from the Devices folder into the folder
%corresponding to the device that is running, this prevents the ToneBoxGui from
%overwriting the parameters before a device is done downloading the file.
%Once this file is moved, another device can be selected and set up back in
%the ToneBoxGui
movefile([devicesFolder 'PiParams.mat'],[devicesFolder, cageID '/PiParams.mat'])

%sets variables for certain loop stoppages to zero, quit changes to 1 when 
%the Stop buton on the ToneBoxGui is pressed and it stops the entire phase, 
%intervalStop does the same as quit except it can be accessed during an 
%inter-block interval, pauseProgram becomes 1 when all the devices are
%paused through the ToneBoxGui.
quit = 0;
intervalStop = 0;
pauseProgram = 0;

%the variables are saved to a file to be accessed later, the program will
%check the status of these variables throughout the loop to see if the Stop
%button or Pause button has been pressed on the ToneBoxGui
save([devicesFolder,cageID,'\stopButton.mat'],'quit','intervalStop','pauseProgram')

% checks to see if a general performance (data) file already exists in the
% folder that is associated with the device. If the file already exists, then
% that file is renamed with a message that indicates there was an error. 
% This is a failsafe, the only way this file would exist at the beginning 
% of the function is if the function had stopped unexpectedly or 
% erroneously. Otherwise, this file is deleted at the end of the function 
% and the data is saved to a separate file that is time stamped.
checkFile = exist([devicesFolder, cageID '/performance.mat'])
if checkFile == 2;
    try
        load([devicesFolder, cageID '/performance.mat'])
        movefile ([devicesFolder, cageID '/performance.mat'], [devicesFolder, cageID '/performance' datestr(now,'dd-mm-yyyy_HH.MM') '_stop_error.mat'])
    
    %if the performance file exists but matlab can't load it, i.e. it is
    %corrupted, the backup file will be renamed and saved with an error
    %message
    catch
        load([devicesFolder,cageID '/performance_backup.mat'])
        movefile([devicesFolder,cageID '/performance_backup.mat'],[devicesFolder, cageID '/performance' datestr(now,'dd-mm-yyyy_HH.MM') '_stop_error.mat'])
    end
end

%variable to determine whether the phase is running trials or on an
%inter-block interval
blockInterval = 0;

%these variables indicate which phase is running, used for data analysis
phaseChoice = 4;
phaseName = 'discrimination';

% saves target and nontarget tone selections from ToneBoxGui,
% then concatenates those choices into one vector to be used for randomly
% selecting a sound to play each trial
target = targetChoice;
nontarget = nontargetChoice;
soundOption = [target; nontarget];

% saves tone level selections from ToneBoxGui
toneLevel = toneLevelChoice;

%records of the number of each responses, respectively hit, early, miss,
%correct rejection, and false alarm
hitCount = 0;
earlyCount = 0;
missCount = 0;
correctRejectionCount = 0;
falseAlarmCount = 0;

%records of the number of trials
totalTrials = 0;

%records of the time each trial starts
timeStamp = {};

%records of the number of trials that play target/nontarget tones 
%respsecitvely
totalTrialsTarget = 0;
totalTrialsNonTarget = 0;

%Compiles the licks from each target/nontarget tone trial into a matrix, 
%each row is another trial of recorded licks
lickTotalTarget = {};
lickTotalNonTarget = {};

%variable used to find when the first lick occurred for target/nontarget
%trials respectively
lickDataTarget = [];
lickDataNonTarget = [];

% nbins can be adjusted based depending on if the sampling rate of
% the sensor is too fast or too slow, this value was picked based on
% observing how fast a mouse can lick and react to the stimulus, the bins
% are used to break up the lick response data
nbins = 75;

% Compiles all the separate target/nontarget lick histograms into one
% matrix respectively
totalData = [];


%sets the x axis based on the nbins variable for plotting histograms later
%in data analysis
xaxis = linspace(0,4,nbins);

% records the first lick for all target/nontarget trials
lickResponseTarget = zeros(1,nbins);
lickResponseNonTarget = zeros(1,nbins);

%records which tone played during that trial
toneVec = [];

%records whether the response was a hit 'H', early 'E', a miss 'M', a false
%alarm 'F', or a correct rejection 'R'
responseVec = [];

%records which level the tone was played at
levelVec = [];

% saves all these variables to a performance file to be saved at the end of
% each loop. this file gets loaded in the gui when it graphs the data
save([devicesFolder, cageID '/performance.mat'],'phaseName','hitCount','missCount','earlyCount',...
    'correctRejectionCount','falseAlarmCount','xaxis','totalTrials','totalTrialsTarget','totalTrialsNonTarget',...
    'lickResponseTarget','lickResponseNonTarget','totalData','target','nontarget','phaseChoice','cageID','timeStamp','blockInterval','toneVec','levelVec','responseVec')

%starts a timer that, once it reaches 60 minutes, will indicate the end of
%a block and the beginning of an inter-block interval
ibi = tic;

%quit becomes 1 when the Stop button is pressed on the ToneBoxGui
while quit == 0
    
    %creates a backup file for the data
    copyfile([devicesFolder, cageID '/performance.mat'],[devicesFolder, cageID '/performance_backup.mat'])
    
    %if an error occurs, then the value will become 1 and the data for that
    %trial will be voided. The raspberry pi sometimes will drop connection
    %and the few commands that get sent to the pi will cause the program to
    %pause and error. There are try-catch loops for each command sent to
    %the raspberry pi. If an error occurs, the raspberry pi connection will
    %be deleted and reloaded from the parameters file.
    error = 0;
    
    % checks the quit variable at the beginning of each loop, if quit is 1
    % then the loop will run once more and then stop
    load([devicesFolder, cageID '/stopButton.mat']);
    
    %records the number of trials
    totalTrials = totalTrials + 1;
    
    % this records the time of each trial
    timeStamp = [timeStamp; {totalTrials datestr(now,'mm/dd/yyyy HH:MM:SS')}];
    
    save([devicesFolder, cageID '/performance.mat'],'phaseName','hitCount','missCount','earlyCount',...
    'correctRejectionCount','falseAlarmCount','xaxis','totalTrials','totalTrialsTarget','totalTrialsNonTarget',...
    'lickResponseTarget','lickResponseNonTarget','totalData','target','nontarget','phaseChoice','cageID','timeStamp','blockInterval','toneVec','levelVec','responseVec')

    %resets delay value
    delay = 0;

    %if the trial results in the corresponding response, the variable will
    %equal 1
    hit = 0;
    early = 0;
    falseAlarm = 0;
    
    %records the licks of the current target/nontarget trial, then resets 
    %each loop
    lickTrialTarget = [];
    lickTrialNonTarget = [];
    
    %if the silent trials option is selected in the ToneBoxGui, then sielnt
    %trials will occur in 30 percent of the trials
    percent = 30;
    if silentTrials == 1
        randomNumber = randi(100);
    else
        randomNumber = 100;
    end
    
    
    % this tests to make sure the raspberry pi is connected
    try
        system(rpi,'hostname');
    catch
        disp('connection error 1')
        datestr(now,'mm/dd/yyyy HH:MM:SS')
        clear rpi
        load([devicesFolder, cageID '/PiParams.mat'],'rpi')
        error = 1;
    end
    
        
    % this delay ensures that a new trial doesn't start until that the
    % animal hasn't licked for 2 consecutive seconds
    C = tic;
    lickPin = 0;
    noresp = randsample(5:5:25,1);
    while toc(C) < noresp && intervalStop == 0
        try
            lickPin = readDigitalPin(rpi, 5);
        catch
            disp('connection error 6')
            datestr(now,'mm/dd/yyyy HH:MM:SS')
            clear rpi
            load([devicesFolder, cageID '/PiParams.mat'],'rpi')
            pause(5)
            error = 1;
        end
        if lickPin == 1
            C = tic;
        end
        w = toc(C);
    end
    
    V = tic;
    
    %30 percent of trials randomNumber will be smaller than percent so if
    %silent trials were selected then on 30 percent of trials there will be
    %no sound
    if randomNumber > percent
        % sound files are stored as Tone_XkHz_YdB.wav, and the different values
        % of X are the different tone frequencies. The sound variable selects a
        % random value from the specific tones that were selected in the
        % ToneBoxGui. The different values of Y are different tone levels and
        % the randLevel variable selects a random value from the specific tone
        % levels what were selected in the ToneBoxGui
        sound = num2str(soundOption(randi(length(soundOption))))
        randLevel = num2str(toneLevel(randi(length(toneLevel))));
        
        
        % determines if the sound selected was a target or a nontarget, if a 1
        % is returned, the sound is a target, if a 0 is returned then the sound
        % is a nontarget
        checkTarget = ismember(str2num(sound),target);
        
        % command to raspberry pi to play random sound selection
        system(rpi,['sudo mplayer /home/tonebox/Tone_' sound 'kHz_' randLevel 'dB.wav </dev/null >/dev/null 2>&1 &']);
    else
        %this trial will be silent
        disp('silent trial')
        sound = '0';
        randLevel = 'X';
        checkTarget = 0;
    end
    
    %records which sound and which tone level were played, sound = 0 and
    %randLevel = X for silent trials
    toneVec = [toneVec,{num2str(sound)}];
    levelVec = [levelVec,{num2str(randLevel)}];
    
    % ensures that the sound begins at 1 second in the trial, there is a
    % delay between calling the command and executing the command
    while toc(V) < .66
        A = 0;
    end
    
    % timer for the beginning of each trial
    A = tic;
    
    % time of a trial is 4 seconds, the response window is between 1 and 3
    % seconds
    while toc(A) < 4
        
        % tells the raspberry pi to read the capacitive touch sensor
        try 
           lickPin = readDigitalPin(rpi, 5);
        catch
            disp('connection error 2')
            datestr(now,'mm/dd/yyyy HH:MM:SS')
            clear rpi
            load([devicesFolder, cageID '/PiParams.mat'],'rpi')
            pause(5)
            error = 1;
        end
        
        % lickTrialTarget will be timestamped every time the capacitive touch
        % sensor is triggered, this is how licks are recorded each trial
        if checkTarget == 1 && lickPin == 1
            lickTrialTarget = [lickTrialTarget; toc(A)];
        end
        
        % lickTrialNontarget will be timestamped every time the capacitive touch
        % sensor is triggered, this is how licks are recorded each trial
        if checkTarget == 0 && lickPin == 1
            lickTrialNonTarget = [lickTrialNonTarget; toc(A)];
            
        end
        
        % these conditions indicate a "hit" and the last condition
        % stipulates that after the first lick, the solenoid will get
        % triggered
        if toc(A) >= 1 && toc(A) <=3 && lickPin == 1 && early == 0 && checkTarget == 1 && length(lickTrialTarget) == 1
            hit = 1;
            
            % the reward is 2 seconds of water so the second timer keeps
            % track to turn the solenoid on for 2 seconds
            B = tic;
            while toc(B) <= 2
                
                % tells the raspberry pi to turn on the solenoid to 
                % deliver water
                try
                    writeDigitalPin(rpi, 13, 1)
                    disp('solenoid on')
                catch
                    disp('connection error 3')
                    datestr(now,'mm/dd/yyyy HH:MM:SS')
                    clear rpi
                    load([devicesFolder, cageID '/PiParams.mat'],'rpi')
                    pause(5)
                    error = 1;
                end
                
                % tells the raspberry pi to read the capacitive touch
                % sensor so the licks during this period are still recorded
                try
                    lickPin = readDigitalPin(rpi, 5);
                catch
                    disp('connection error 4')
                    datestr(now,'mm/dd/yyyy HH:MM:SS')
                    clear rpi
                    load([devicesFolder, cageID '/PiParams.mat'],'rpi')
                    pause(5)
                    error = 1;
                end
                if lickPin == 1
                    lickTrialTarget = [lickTrialTarget; toc(A)];
                end
            end
            
            %tells the raspberry pi to turn off the solenoid after 2 sec
            try
                writeDigitalPin(rpi,13,0)
            catch
                disp('connection error 5')
                datestr(now,'mm/dd/yyyy HH:MM:SS')
                clear rpi
                load([devicesFolder, cageID '/PiParams.mat'],'rpi')
                pause(5)
                error = 1;
                writeDigitalPin(rpi,13,0)
            end
        end
        
        % if a lick is detected during the response window (1-3s) on a 
        % nontarget trial then the response is considered a "false "alarm",
        % punishment for this response is a longer delay time in between 
        % trials, delay isset to 20 seconds
        if toc(A) >= 1 && toc(A) <=3 && lickPin == 1 && early == 0 && checkTarget == 0
            falseAlarm = 1;
        end
        
        % if a lick is detected before the response window (<1s) then the
        % response is considered "early", punishment for this response is 
        % a longer delay time in between trials, delay is set to 20 seconds
        if toc(A) < 1 && lickPin == 1
            early = 1;
        end
    end
    
    if error == 0
        % these count variables are used for a histogram to show
        % quantitatively how the mouse responded. the responseVec vector
        % also saves the type of response with a corresponding letter
        % delays in between trials after hit and miss responses are between
        % 5 and 9 seconds, early  and false alarm trials result in 20 
        % second delays.
        if hit == 0 && early == 0 && checkTarget == 1
            disp('miss')
            delay = randi([5,9])
            pause(delay)
            missCount = missCount + 1;
            responseVec = [responseVec,'M'];
            
            % this adds a row of zeros to lickTrialNonTarget so that the number
            % of rows corresponds to the total number of trials since total
            % lick responses are averaged over total trials
            lickTrialNonTarget = [lickTrialNonTarget; zeros(1,nbins)];
        end
        
        if hit == 0 && early == 0 && falseAlarm == 0 && checkTarget == 0
            disp('correct rejection')
            delay = randi([5,9])
            pause(delay)
            correctRejectionCount = correctRejectionCount + 1;
            responseVec = [responseVec,'R'];
            
            % this adds a row of zeros to lickTrialTarget so that the number
            % of rows corresponds to the total number of trials since total
            % lick responses are averaged over total trials
            lickTrialTarget = [lickTrialTarget; zeros(1,nbins)];
            
        end
        if hit == 1
            disp('hit')
            delay = randi([5,9])
            pause(delay)
            hitCount = hitCount + 1;
            responseVec = [responseVec,'H'];
            
            lickTrialNonTarget = [lickTrialNonTarget; zeros(1,nbins)];
        end
        if falseAlarm == 1
            disp('false alarm')
            delay = 20 + randi([5,9])
            pause(delay)
            falseAlarmCount = falseAlarmCount + 1;
            responseVec = [responseVec,'F'];
            
            lickTrialTarget = [lickTrialTarget; zeros(1,nbins)];
        end
        if early == 1
            if checkTarget == 1
                
                lickTrialNonTarget = [lickTrialNonTarget; zeros(1,nbins)];
            end
            if checkTarget == 0
                
                lickTrialTarget = [lickTrialTarget; zeros(1,nbins)];
            end
            disp('early')
            delay = 20 + randi([5,9])
            pause(delay)
            earlyCount = earlyCount + 1;
            responseVec = [responseVec,'E'];
        end
        
        % for target trials
        if checkTarget == 1
            
            %records of the number of trials that play target tones
            totalTrialsTarget = totalTrialsTarget + 1;
            
            % Compiles the licks from each target tone trial into a matrix, 
            % each row is another trial of recorded licks
            lickTotalTarget = [lickTotalTarget; {lickTrialTarget}];
            
            % The next three lines find where the first lick occurred in the 
            % most recent target trial
            lickDataTarget = cell2mat(lickTotalTarget(totalTrialsTarget));
            % This line specifically separates the recorded licks into a histogram
            [lickHistogramTarget,edges] = histcounts(lickDataTarget,nbins,'BinLimit',[0 3]);
            firstLickTarget = find(lickHistogramTarget>0,1);
            
            % This logs the first lick into a histogram of all the first 
            % licks for all target trials
            lickResponseTarget(1,firstLickTarget) = lickResponseTarget(1,firstLickTarget) + 1;
            
            % Compiles all the separate target target tone lick histograms 
            % into one big data set
            totalData = [totalData; lickHistogramTarget];
        end
        
        % for nontarget trials
        if checkTarget == 0
            
            %records of the number of trials that play target tones
            totalTrialsNonTarget = totalTrialsNonTarget + 1;
            
            % Compiles the licks from each nontarget tone trial into a matrix, 
            % each row is another trial of recorded licks
            lickTotalNonTarget = [lickTotalNonTarget; {lickTrialNonTarget}];
            
            % The next three lines find where the first lick occurred in the 
            % most recent nontarget trial
            lickDataNonTarget = cell2mat(lickTotalNonTarget(totalTrialsNonTarget));
            % This line specifically separates the recorded licks into a histogram
            [lickHistogramNonTarget,edges] = histcounts(lickDataNonTarget,nbins,'BinLimit',[0 4]);
            firstLickNonTarget = find(lickHistogramNonTarget>0,1);
            
            % This logs the first lick into a histogram of all the first 
            % licks for all nontarget trials
            lickResponseNonTarget(1,firstLickNonTarget) = lickResponseNonTarget(1,firstLickNonTarget) + 1;
            
            % Compiles all the separate nontarget target tone lick 
            % histograms into one big data set
            totalData = [totalData; lickHistogramNonTarget];
        end
        
        save([devicesFolder, cageID '/performance.mat'],'phaseName','hitCount','missCount','earlyCount',...
            'correctRejectionCount','falseAlarmCount','xaxis','totalTrials','totalTrialsTarget','totalTrialsNonTarget',...
            'lickResponseTarget','lickResponseNonTarget','totalData','target','nontarget','phaseChoice','cageID','timeStamp','blockInterval','toneVec','levelVec','responseVec')
        
    end
    
    %voids data if an error occurred during the trial
    if error == 1
        if length(responseVec) == totalTrials
            responseVec(length(responseVec)) = [];
        end
        totalTrials = totalTrials - 1;
        toneVec(length(toneVec)) = [];
        levelVec(length(levelVec)) = [];
    end
    
    % inter-block interval, after 60 minutes of trials there is a 60 minute
    % break
    if toc(ibi) > 3600
        %keeps track of loops/time
        trialTime = 0;
        %saves a variable so that the DataGraph GUI knows that the device
        %is on a break
        blockInterval = 1;
        save([devicesFolder, cageID  '/performance.mat'],'blockInterval','-append')
        % loop runs 3600 times unless stop button on ToneBoxGui is pressed, if
        % stop button is pressed, interval loop stops and main loop also
        % stops as the varialbes intervalStop and quit are both changed to
        % equal 1
        while trialTime < 3600 && intervalStop == 0
            trialTime = trialTime + 1;
            load([devicesFolder, cageID '/stopButton.mat']);
            pause(1)
        end
        %restarts the inter-block interval timer
        ibi = tic;
        %resets this variable so the status of the device is no longer on a
        %break
        blockInterval = 0;
        save([devicesFolder, cageID  '/performance.mat'],'blockInterval','-append')
    end
    
    % pauses program when Pause All button is pressed on ToneBoxGui, stops
    % the loop when the Resume All button is pressed
    while pauseProgram == 1
        pause(10)
        load([devicesFolder, cageID '/stopButton.mat']);
    end
    
end

% the final data will be saved to a time stamped performance file
save([devicesFolder, cageID '/performance' datestr(now,'dd-mm-yyyy_HH.MM') '.mat'],'phaseName','hitCount','missCount','earlyCount',...
    'correctRejectionCount','falseAlarmCount','xaxis','totalTrials','totalTrialsTarget','totalTrialsNonTarget',...
    'lickResponseTarget','lickResponseNonTarget','totalData','target','nontarget','phaseChoice','cageID','timeStamp','blockInterval','toneVec','levelVec','responseVec');

% deletes the generic performance file
delete([devicesFolder, cageID '/performance.mat'])
